# Supplementary material for: Direct evidence for distinct colour origins in ROY polymorphs
Source: Chem Sci. 2021 Sep 1;12(38):12711–8. doi: 10.1039/d1sc04051k (PMC8494124; doi:10.1039/d1sc04051k)
Supplement: SC-012-D1SC04051K-s001 [file SC-012-D1SC04051K-s001.cif]

data_roy_on_1p37_opt
_audit_creation_date              2021-07-14
_audit_creation_method            'Materials Studio'
_symmetry_space_group_name_H-M    'P21/C'
_symmetry_Int_Tables_number       14
_symmetry_cell_setting            monoclinic
loop_
_symmetry_equiv_pos_as_xyz
  x,y,z
  -x,y+1/2,-z+1/2
  -x,-y,-z
  x,-y+1/2,z+1/2
_cell_length_a                    3.6894
_cell_length_b                    17.8521
_cell_length_c                    16.1373
_cell_angle_alpha                 90.0000
_cell_angle_beta                  90.4520
_cell_angle_gamma                 90.0000
loop_
_atom_site_label
_atom_site_type_symbol
_atom_site_fract_x
_atom_site_fract_y
_atom_site_fract_z
_atom_site_U_iso_or_equiv
_atom_site_adp_type
_atom_site_occupancy
H1     H     0.71537   0.68805   0.73900   0.00000  Uiso   1.00
H5     H     1.17456   0.52312   0.81987   0.00000  Uiso   1.00
H9     H     1.28731   0.41021   0.73648   0.00000  Uiso   1.00
H13    H     1.06583   0.40246   0.59168   0.00000  Uiso   1.00
H17    H     0.73800   0.51069   0.53118   0.00000  Uiso   1.00
H21    H     1.19230   0.76123   1.01147   0.00000  Uiso   1.00
H25    H     1.02852   0.57996   1.11133   0.00000  Uiso   1.00
H29    H     1.03011   0.67652   1.13669   0.00000  Uiso   1.00
H33    H     0.61640   0.63010   1.11827   0.00000  Uiso   1.00
C1     C     0.88588   0.58151   0.72423   0.00000  Uiso   1.00
C5     C     1.07139   0.51953   0.75703   0.00000  Uiso   1.00
C9     C     1.13525   0.45659   0.71045   0.00000  Uiso   1.00
C13    C     1.01426   0.45198   0.62833   0.00000  Uiso   1.00
C17    C     0.83449   0.51170   0.59439   0.00000  Uiso   1.00
C21    C     0.77300   0.57664   0.64050   0.00000  Uiso   1.00
C25    C     0.90134   0.65294   0.85407   0.00000  Uiso   1.00
C29    C     1.06007   0.71599   0.88729   0.00000  Uiso   1.00
C33    C     1.06974   0.71666   0.97554   0.00000  Uiso   1.00
C37    C     0.92601   0.65415   1.00975   0.00000  Uiso   1.00
C41    C     0.89838   0.63386   1.09850   0.00000  Uiso   1.00
C45    C     1.21730   0.76897   0.83397   0.00000  Uiso   1.00
N1     N     0.82241   0.64370   0.77109   0.00000  Uiso   1.00
N5     N     1.35477   0.80809   0.78613   0.00000  Uiso   1.00
N9     N     0.59253   0.63618   0.59924   0.00000  Uiso   1.00
O1     O     0.48915   0.62736   0.52570   0.00000  Uiso   1.00
O5     O     0.53653   0.69724   0.63685   0.00000  Uiso   1.00
S1     S     0.76590   0.59216   0.93294   0.00000  Uiso   1.00
loop_
_geom_bond_atom_site_label_1
_geom_bond_atom_site_label_2
_geom_bond_distance
_geom_bond_site_symmetry_2
_ccdc_geom_bond_type
H1     N1      1.024   .     S
H5     C5      1.082   .     S
H9     C9      1.083   .     S
H13    C13     1.081   .     S
H17    C17     1.078   .     S
H21    C33     1.081   .     S
H25    C41     1.094   .     S
H29    C41     1.091   .     S
H33    C41     1.093   .     S
C1     C5      1.403   .     D
C1     C21     1.413   .     S
C1     N1      1.365   .     S
C5     C9      1.373   .     S
C9     C13     1.397   .     D
C13    C17     1.368   .     S
C17    C21     1.397   .     D
C21    N9      1.418   .     S
C25    C29     1.375   .     D
C25    N1      1.378   .     S
C25    S1      1.748   .     S
C29    C33     1.424   .     S
C29    C45     1.407   .     S
C33    C37     1.355   .     D
C37    C41     1.482   .     S
C37    S1      1.760   .     S
C45    N5      1.161   .     T
N9     O1      1.254   .     D
N9     O5      1.265   .     S
