# Supplementary material for: Direct evidence for distinct colour origins in ROY polymorphs
Source: Chem Sci. 2021 Sep 1;12(38):12711–8. doi: 10.1039/d1sc04051k (PMC8494124; doi:10.1039/d1sc04051k)
Supplement: SC-012-D1SC04051K-s002 [file SC-012-D1SC04051K-s002.cif]

data_roy_on_3_opt
_audit_creation_date              2021-07-14
_audit_creation_method            'Materials Studio'
_symmetry_space_group_name_H-M    'P21/C'
_symmetry_Int_Tables_number       14
_symmetry_cell_setting            monoclinic
loop_
_symmetry_equiv_pos_as_xyz
  x,y,z
  -x,y+1/2,-z+1/2
  -x,-y,-z
  x,-y+1/2,z+1/2
_cell_length_a                    3.5652
_cell_length_b                    17.4366
_cell_length_c                    15.9773
_cell_angle_alpha                 90.0000
_cell_angle_beta                  88.8030
_cell_angle_gamma                 90.0000
loop_
_atom_site_label
_atom_site_type_symbol
_atom_site_fract_x
_atom_site_fract_y
_atom_site_fract_z
_atom_site_U_iso_or_equiv
_atom_site_adp_type
_atom_site_occupancy
H1     H     0.67099   0.69149   0.74166   0.00000  Uiso   1.00
H5     H     1.14841   0.52309   0.81861   0.00000  Uiso   1.00
H9     H     1.27986   0.40880   0.73261   0.00000  Uiso   1.00
H13    H     1.06544   0.40251   0.58639   0.00000  Uiso   1.00
H17    H     0.73023   0.51376   0.52774   0.00000  Uiso   1.00
H21    H     1.14316   0.76002   1.01684   0.00000  Uiso   1.00
H25    H     0.99026   0.57302   1.11169   0.00000  Uiso   1.00
H29    H     0.97261   0.67102   1.14103   0.00000  Uiso   1.00
H33    H     0.55445   0.62034   1.12419   0.00000  Uiso   1.00
C1     C     0.85500   0.58304   0.72363   0.00000  Uiso   1.00
C5     C     1.04676   0.51964   0.75545   0.00000  Uiso   1.00
C9     C     1.12166   0.45610   0.70736   0.00000  Uiso   1.00
C13    C     1.00590   0.45244   0.62447   0.00000  Uiso   1.00
C17    C     0.82194   0.51374   0.59148   0.00000  Uiso   1.00
C21    C     0.75043   0.57942   0.63907   0.00000  Uiso   1.00
C25    C     0.85285   0.65264   0.85633   0.00000  Uiso   1.00
C29    C     1.01276   0.71666   0.89090   0.00000  Uiso   1.00
C33    C     1.01698   0.71550   0.97986   0.00000  Uiso   1.00
C37    C     0.86904   0.65051   1.01313   0.00000  Uiso   1.00
C41    C     0.84405   0.62731   1.10208   0.00000  Uiso   1.00
C45    C     1.18122   0.77072   0.83683   0.00000  Uiso   1.00
N1     N     0.77878   0.64530   0.77252   0.00000  Uiso   1.00
N5     N     1.32970   0.80936   0.78715   0.00000  Uiso   1.00
N9     N     0.56794   0.64056   0.59856   0.00000  Uiso   1.00
O1     O     0.47503   0.63269   0.52375   0.00000  Uiso   1.00
O5     O     0.49919   0.70212   0.63785   0.00000  Uiso   1.00
S1     S     0.71179   0.58832   0.93463   0.00000  Uiso   1.00
loop_
_geom_bond_atom_site_label_1
_geom_bond_atom_site_label_2
_geom_bond_distance
_geom_bond_site_symmetry_2
_ccdc_geom_bond_type
H1     N1      1.023   .     S
H5     C5      1.081   .     S
H9     C9      1.082   .     S
H13    C13     1.081   .     S
H17    C17     1.076   .     S
H21    C33     1.079   .     S
H25    C41     1.093   .     S
H29    C41     1.091   .     S
H33    C41     1.091   .     S
C1     C5      1.401   .     D
C1     C21     1.410   .     S
C1     N1      1.361   .     S
C5     C9      1.371   .     S
C9     C13     1.397   .     D
C13    C17     1.366   .     S
C17    C21     1.395   .     D
C21    N9      1.413   .     S
C25    C29     1.375   .     D
C25    N1      1.376   .     S
C25    S1      1.746   .     S
C29    C33     1.422   .     S
C29    C45     1.405   .     S
C33    C37     1.354   .     D
C37    C41     1.479   .     S
C37    S1      1.759   .     S
C45    N5      1.160   .     T
N9     O1      1.254   .     D
N9     O5      1.265   .     S
