# Supplementary material for: Direct evidence for distinct colour origins in ROY polymorphs
Source: Chem Sci. 2021 Sep 1;12(38):12711–8. doi: 10.1039/d1sc04051k (PMC8494124; doi:10.1039/d1sc04051k)
Supplement: SC-012-D1SC04051K-s003 [file SC-012-D1SC04051K-s003.cif]

data_roy_on_4_opt
_audit_creation_date              2021-07-14
_audit_creation_method            'Materials Studio'
_symmetry_space_group_name_H-M    'P21/C'
_symmetry_Int_Tables_number       14
_symmetry_cell_setting            monoclinic
loop_
_symmetry_equiv_pos_as_xyz
  x,y,z
  -x,y+1/2,-z+1/2
  -x,-y,-z
  x,-y+1/2,z+1/2
_cell_length_a                    3.4969
_cell_length_b                    17.2991
_cell_length_c                    15.7788
_cell_angle_alpha                 90.0000
_cell_angle_beta                  88.0370
_cell_angle_gamma                 90.0000
loop_
_atom_site_label
_atom_site_type_symbol
_atom_site_fract_x
_atom_site_fract_y
_atom_site_fract_z
_atom_site_U_iso_or_equiv
_atom_site_adp_type
_atom_site_occupancy
H1     H     0.65333   0.69370   0.24288   0.00000  Uiso   1.00
H5     H     1.14059   0.52431   0.31884   0.00000  Uiso   1.00
H9     H     1.27631   0.40908   0.23127   0.00000  Uiso   1.00
H13    H     1.06065   0.40315   0.08379   0.00000  Uiso   1.00
H17    H     0.72391   0.51584   0.02525   0.00000  Uiso   1.00
H21    H     0.97408   0.56970   0.61384   0.00000  Uiso   1.00
H25    H     0.94752   0.66781   0.64598   0.00000  Uiso   1.00
H29    H     0.52585   0.61535   0.62974   0.00000  Uiso   1.00
H33    H     1.12040   0.75891   0.52220   0.00000  Uiso   1.00
C1     C     0.84257   0.58454   0.22352   0.00000  Uiso   1.00
C5     C     1.03740   0.52065   0.25523   0.00000  Uiso   1.00
C9     C     1.11494   0.45675   0.20631   0.00000  Uiso   1.00
C13    C     0.99916   0.45334   0.12259   0.00000  Uiso   1.00
C17    C     0.81411   0.51532   0.08967   0.00000  Uiso   1.00
C21    C     0.74017   0.58137   0.13806   0.00000  Uiso   1.00
C25    C     0.83269   0.65305   0.35831   0.00000  Uiso   1.00
C29    C     0.99252   0.71727   0.39412   0.00000  Uiso   1.00
C33    C     0.99264   0.71486   0.48407   0.00000  Uiso   1.00
C37    C     0.84231   0.64877   0.51670   0.00000  Uiso   1.00
C41    C     0.81944   0.62395   0.60621   0.00000  Uiso   1.00
C45    C     1.16694   0.77193   0.33960   0.00000  Uiso   1.00
N1     N     0.76203   0.64683   0.27346   0.00000  Uiso   1.00
N5     N     1.32163   0.81039   0.28888   0.00000  Uiso   1.00
N9     N     0.55671   0.64305   0.09758   0.00000  Uiso   1.00
O1     O     0.46866   0.63568   0.02158   0.00000  Uiso   1.00
O5     O     0.48179   0.70468   0.13798   0.00000  Uiso   1.00
S1     S     0.68812   0.58690   0.43648   0.00000  Uiso   1.00
loop_
_geom_bond_atom_site_label_1
_geom_bond_atom_site_label_2
_geom_bond_distance
_geom_bond_site_symmetry_2
_ccdc_geom_bond_type
H1     N1      1.023   .     S
H5     C5      1.080   .     S
H9     C9      1.081   .     S
H13    C13     1.080   .     S
H17    C17     1.075   .     S
H21    C41     1.092   .     S
H25    C41     1.091   .     S
H29    C41     1.090   .     S
H33    C33     1.077   .     S
C1     C5      1.400   .     D
C1     C21     1.408   .     S
C1     N1      1.359   .     S
C5     C9      1.370   .     S
C9     C13     1.396   .     D
C13    C17     1.364   .     S
C17    C21     1.393   .     D
C21    N9      1.409   .     S
C25    C29     1.374   .     D
C25    N1      1.374   .     S
C25    S1      1.745   .     S
C29    C33     1.420   .     S
C29    C45     1.404   .     S
C33    C37     1.353   .     D
C37    C41     1.476   .     S
C37    S1      1.756   .     S
C45    N5      1.160   .     T
N9     O1      1.255   .     D
N9     O5      1.265   .     S
