# Supplementary material for: Direct evidence for distinct colour origins in ROY polymorphs
Source: Chem Sci. 2021 Sep 1;12(38):12711–8. doi: 10.1039/d1sc04051k (PMC8494124; doi:10.1039/d1sc04051k)
Supplement: SC-012-D1SC04051K-s005 [file SC-012-D1SC04051K-s005.cif]

data_roy_amb_op_opt
_audit_creation_date              2021-07-14
_audit_creation_method            'Materials Studio'
_symmetry_space_group_name_H-M    'P21/C'
_symmetry_Int_Tables_number       14
_symmetry_cell_setting            monoclinic
loop_
_symmetry_equiv_pos_as_xyz
  x,y,z
  -x,y+1/2,-z+1/2
  -x,-y,-z
  x,-y+1/2,z+1/2
_cell_length_a                    11.6760
_cell_length_b                    13.3190
_cell_length_c                    12.3586
_cell_angle_alpha                 90.0000
_cell_angle_beta                  141.3689
_cell_angle_gamma                 90.0000
loop_
_atom_site_label
_atom_site_type_symbol
_atom_site_fract_x
_atom_site_fract_y
_atom_site_fract_z
_atom_site_U_iso_or_equiv
_atom_site_adp_type
_atom_site_occupancy
H1     H     0.02750  -0.31695  -0.53104   0.00000  Uiso   1.00
S2     S    -0.53404  -0.16355  -0.56853   0.00000  Uiso   1.00
O3     O    -0.17316  -0.45000  -0.66938   0.00000  Uiso   1.00
O4     O    -0.29428  -0.47695  -0.59903   0.00000  Uiso   1.00
N5     N    -0.20666  -0.42186  -0.59958   0.00000  Uiso   1.00
C6     C    -0.74807  -0.09545  -0.55204   0.00000  Uiso   1.00
C7     C    -0.14348  -0.32596  -0.51813   0.00000  Uiso   1.00
C8     C    -0.63419  -0.17756  -0.51403   0.00000  Uiso   1.00
H9     H    -0.36751  -0.39763  -0.54097   0.00000  Uiso   1.00
H10    H    -0.81160  -0.05078  -0.66271   0.00000  Uiso   1.00
H11    H    -0.85674  -0.12735  -0.58190   0.00000  Uiso   1.00
H12    H     0.15650  -0.14855  -0.38464   0.00000  Uiso   1.00
N13    N    -0.33319  -0.32570  -0.49525   0.00000  Uiso   1.00
N14    N    -0.34647  -0.50055  -0.27400   0.00000  Uiso   1.00
C15    C    -0.40325  -0.42180  -0.33823   0.00000  Uiso   1.00
C16    C    -0.20543  -0.28098  -0.46664   0.00000  Uiso   1.00
C17    C    -0.01602  -0.27778  -0.49088   0.00000  Uiso   1.00
C18    C     0.05418  -0.18587  -0.41116   0.00000  Uiso   1.00
C19    C    -0.00305  -0.14139  -0.35677   0.00000  Uiso   1.00
C20    C    -0.12961  -0.18726  -0.38402   0.00000  Uiso   1.00
C21    C    -0.42751  -0.28092  -0.48080   0.00000  Uiso   1.00
C22    C    -0.47143  -0.32651  -0.41652   0.00000  Uiso   1.00
C23    C    -0.58942  -0.26760  -0.43688   0.00000  Uiso   1.00
H24    H     0.05575  -0.06994  -0.28947   0.00000  Uiso   1.00
H25    H    -0.16981  -0.15183  -0.33840   0.00000  Uiso   1.00
H26    H    -0.63723  -0.29269  -0.39370   0.00000  Uiso   1.00
H27    H    -0.66659  -0.04521  -0.44083   0.00000  Uiso   1.00
loop_
_geom_bond_atom_site_label_1
_geom_bond_atom_site_label_2
_geom_bond_distance
_geom_bond_site_symmetry_2
_ccdc_geom_bond_type
H1     C17     1.082   .     S
S2     C8      1.757   .     S
S2     C21     1.749   .     S
O3     N5      1.251   .     S
O4     N5      1.263   .     D
N5     C7      1.424   .     S
C6     C8      1.486   .     S
C6     H10     1.091   .     S
C6     H11     1.093   .     S
C6     H27     1.095   .     S
C7     C16     1.416   .     D
C7     C17     1.399   .     S
C8     C23     1.357   .     D
H9     N13     1.022   .     S
H12    C18     1.082   .     S
N13    C16     1.372   .     S
N13    C21     1.381   .     S
N14    C15     1.161   .     T
C15    C22     1.406   .     S
C16    C20     1.404   .     S
C17    C18     1.371   .     D
C18    C19     1.397   .     S
C19    C20     1.376   .     D
C19    H24     1.085   .     S
C20    H25     1.084   .     S
C21    C22     1.378   .     D
C22    C23     1.427   .     S
C23    H26     1.083   .     S
