# Supplementary material for: Direct evidence for distinct colour origins in ROY polymorphs
Source: Chem Sci. 2021 Sep 1;12(38):12711–8. doi: 10.1039/d1sc04051k (PMC8494124; doi:10.1039/d1sc04051k)
Supplement: SC-012-D1SC04051K-s006 [file SC-012-D1SC04051K-s006.cif]

data_roy_amb_r_opt
_audit_creation_date              2021-07-14
_audit_creation_method            'Materials Studio'
_symmetry_space_group_name_H-M    'P-1'
_symmetry_Int_Tables_number       2
_symmetry_cell_setting            triclinic
loop_
_symmetry_equiv_pos_as_xyz
  x,y,z
  -x,-y,-z
_cell_length_a                    7.4918
_cell_length_b                    7.7902
_cell_length_c                    11.9110
_cell_angle_alpha                 75.4940
_cell_angle_beta                  77.8060
_cell_angle_gamma                 63.6170
loop_
_atom_site_label
_atom_site_type_symbol
_atom_site_fract_x
_atom_site_fract_y
_atom_site_fract_z
_atom_site_U_iso_or_equiv
_atom_site_adp_type
_atom_site_occupancy
S1     S     0.40469   0.25537  -0.35144   0.00000  Uiso   1.00
O2     O     0.11906   0.61260  -0.00158   0.00000  Uiso   1.00
O3     O     0.15921   0.40732   0.16449   0.00000  Uiso   1.00
N4     N     0.33328   0.48322  -0.18881   0.00000  Uiso   1.00
N5     N     0.21986   0.45346   0.06028   0.00000  Uiso   1.00
N6     N     0.06559   0.97952  -0.34327   0.00000  Uiso   1.00
C7     C     0.13207   0.82149  -0.36145   0.00000  Uiso   1.00
C8     C     0.32286   0.26771  -0.57349   0.00000  Uiso   1.00
C9     C     0.46056   0.34133  -0.11211   0.00000  Uiso   1.00
C10    C     0.40685   0.32328   0.01015   0.00000  Uiso   1.00
C11    C     0.53207   0.17170   0.08717   0.00000  Uiso   1.00
C12    C     0.71287   0.03783   0.04571   0.00000  Uiso   1.00
C13    C     0.77027   0.05737  -0.07459   0.00000  Uiso   1.00
C14    C     0.64781   0.20532  -0.15151   0.00000  Uiso   1.00
C15    C     0.32022   0.47289  -0.29999   0.00000  Uiso   1.00
C16    C     0.21708   0.62903  -0.38142   0.00000  Uiso   1.00
C17    C     0.20511   0.57389  -0.48453   0.00000  Uiso   1.00
C18    C     0.29865   0.37970  -0.48309   0.00000  Uiso   1.00
H19    H     0.21417   0.58688  -0.14909   0.00000  Uiso   1.00
H20    H     0.26020   0.15920  -0.53944   0.00000  Uiso   1.00
H21    H     0.48134   0.16449   0.17954   0.00000  Uiso   1.00
H22    H     0.81041  -0.07997   0.10513   0.00000  Uiso   1.00
H23    H     0.91416  -0.04356  -0.10931   0.00000  Uiso   1.00
H24    H     0.69951   0.21808  -0.24398   0.00000  Uiso   1.00
H25    H     0.12775   0.67921  -0.55629   0.00000  Uiso   1.00
H26    H     0.48137   0.19098  -0.60504   0.00000  Uiso   1.00
H27    H     0.24463   0.36618  -0.64761   0.00000  Uiso   1.00
loop_
_geom_bond_atom_site_label_1
_geom_bond_atom_site_label_2
_geom_bond_distance
_geom_bond_site_symmetry_2
_ccdc_geom_bond_type
S1     C15     1.747   .     S
S1     C18     1.763   .     S
O2     N5      1.263   .     D
O3     N5      1.249   .     S
N4     C9      1.375   .     S
N4     C15     1.373   .     S
N4     H19     1.022   .     S
N5     C10     1.426   .     S
N6     C7      1.163   .     T
C7     C16     1.406   .     S
C8     C18     1.484   .     S
C8     H20     1.095   .     S
C8     H26     1.096   .     S
C8     H27     1.091   .     S
C9     C10     1.415   .     D
C9     C14     1.400   .     S
C10    C11     1.397   .     S
C11    C12     1.373   .     D
C11    H21     1.081   .     S
C12    C13     1.396   .     S
C12    H22     1.084   .     S
C13    C14     1.377   .     D
C13    H23     1.083   .     S
C14    H24     1.083   .     S
C15    C16     1.381   .     D
C16    C17     1.430   .     S
C17    C18     1.353   .     D
C17    H25     1.084   .     S
