# Supplementary material for: Direct evidence for distinct colour origins in ROY polymorphs
Source: Chem Sci. 2021 Sep 1;12(38):12711–8. doi: 10.1039/d1sc04051k (PMC8494124; doi:10.1039/d1sc04051k)
Supplement: SC-012-D1SC04051K-s007 [file SC-012-D1SC04051K-s007.cif]

data_roy_amb_y_opt
_audit_creation_date              2021-07-14
_audit_creation_method            'Materials Studio'
_symmetry_space_group_name_H-M    'P21/C'
_symmetry_Int_Tables_number       14
_symmetry_cell_setting            monoclinic
loop_
_symmetry_equiv_pos_as_xyz
  x,y,z
  -x,y+1/2,-z+1/2
  -x,-y,-z
  x,-y+1/2,z+1/2
_cell_length_a                    8.5371
_cell_length_b                    16.4130
_cell_length_c                    11.8600
_cell_angle_alpha                 90.0000
_cell_angle_beta                  134.2448
_cell_angle_gamma                 90.0000
loop_
_atom_site_label
_atom_site_type_symbol
_atom_site_fract_x
_atom_site_fract_y
_atom_site_fract_z
_atom_site_U_iso_or_equiv
_atom_site_adp_type
_atom_site_occupancy
S1     S     0.66525  -0.38260   0.38728   0.00000  Uiso   1.00
O2     O    -0.09308  -0.31629   0.06663   0.00000  Uiso   1.00
O3     O    -0.40110  -0.38087  -0.11800   0.00000  Uiso   1.00
N4     N     0.24894  -0.34447   0.11353   0.00000  Uiso   1.00
N5     N    -0.20847  -0.36457  -0.04826   0.00000  Uiso   1.00
N6     N     0.34511  -0.22208  -0.09824   0.00000  Uiso   1.00
C7     C     0.44928  -0.25893   0.01798   0.00000  Uiso   1.00
C8     C     1.11093  -0.36832   0.55534   0.00000  Uiso   1.00
C9     C     0.10597  -0.39190  -0.01855   0.00000  Uiso   1.00
C10    C    -0.11583  -0.40245  -0.09922   0.00000  Uiso   1.00
C11    C    -0.25455  -0.45344  -0.23041   0.00000  Uiso   1.00
C12    C    -0.17907  -0.49588  -0.28421   0.00000  Uiso   1.00
C13    C     0.03977  -0.48633  -0.20585   0.00000  Uiso   1.00
C14    C     0.17738  -0.43547  -0.07803   0.00000  Uiso   1.00
C15    C     0.47070  -0.33868   0.20112   0.00000  Uiso   1.00
C16    C     0.57077  -0.30195   0.16065   0.00000  Uiso   1.00
C17    C     0.80343  -0.30973   0.27830   0.00000  Uiso   1.00
C18    C     0.88053  -0.35106   0.40805   0.00000  Uiso   1.00
H19    H     0.19413  -0.32241   0.16146   0.00000  Uiso   1.00
H20    H     1.14141  -0.43364   0.58117   0.00000  Uiso   1.00
H21    H     1.15624  -0.33852   0.65723   0.00000  Uiso   1.00
H22    H     1.21958  -0.34575   0.54395   0.00000  Uiso   1.00
H23    H    -0.42135  -0.45902  -0.28486   0.00000  Uiso   1.00
H24    H    -0.28561  -0.53708  -0.38328   0.00000  Uiso   1.00
H25    H     0.10457  -0.52088  -0.24381   0.00000  Uiso   1.00
H26    H     0.34665  -0.42990  -0.01871   0.00000  Uiso   1.00
H27    H     0.90767  -0.28536   0.26512   0.00000  Uiso   1.00
loop_
_geom_bond_atom_site_label_1
_geom_bond_atom_site_label_2
_geom_bond_distance
_geom_bond_site_symmetry_2
_ccdc_geom_bond_type
S1     C15     1.742   .     S
S1     C18     1.753   .     S
O2     N5      1.258   .     S
O3     N5      1.250   .     D
N4     C9      1.372   .     S
N4     C15     1.388   .     S
N4     H19     1.022   .     S
N5     C10     1.430   .     S
N6     C7      1.160   .     T
C7     C16     1.410   .     S
C8     C18     1.485   .     S
C8     H20     1.095   .     S
C8     H21     1.094   .     S
C8     H22     1.091   .     S
C9     C10     1.415   .     D
C9     C14     1.407   .     S
C10    C11     1.397   .     S
C11    C12     1.372   .     D
C11    H23     1.082   .     S
C12    C13     1.398   .     S
C12    H24     1.084   .     S
C13    C14     1.375   .     D
C13    H25     1.085   .     S
C14    H26     1.083   .     S
C15    C16     1.377   .     D
C16    C17     1.429   .     S
C17    C18     1.359   .     D
C17    H27     1.082   .     S
