# Supplementary material for: Direct evidence for distinct colour origins in ROY polymorphs
Source: Chem Sci. 2021 Sep 1;12(38):12711–8. doi: 10.1039/d1sc04051k (PMC8494124; doi:10.1039/d1sc04051k)
Supplement: SC-012-D1SC04051K-s008 [file SC-012-D1SC04051K-s008.cif]

data_roy_amb_yn_opt
_audit_creation_date              2021-07-14
_audit_creation_method            'Materials Studio'
_symmetry_space_group_name_H-M    'P-1'
_symmetry_Int_Tables_number       2
_symmetry_cell_setting            triclinic
loop_
_symmetry_equiv_pos_as_xyz
  x,y,z
  -x,-y,-z
_cell_length_a                    4.5918
_cell_length_b                    11.2490
_cell_length_c                    12.3150
_cell_angle_alpha                 71.1940
_cell_angle_beta                  89.8520
_cell_angle_gamma                 88.1740
loop_
_atom_site_label
_atom_site_type_symbol
_atom_site_fract_x
_atom_site_fract_y
_atom_site_fract_z
_atom_site_U_iso_or_equiv
_atom_site_adp_type
_atom_site_occupancy
S1     S    -0.56095   0.22695   0.12327   0.00000  Uiso   1.00
N2     N    -0.04811   0.64860   0.12012   0.00000  Uiso   1.00
O3     O     0.06494   0.57702   0.06945   0.00000  Uiso   1.00
N4     N    -0.23453   0.38862   0.19175   0.00000  Uiso   1.00
C5     C    -0.33943   0.47346   0.24193   0.00000  Uiso   1.00
C6     C    -0.55125   0.43835   0.32804   0.00000  Uiso   1.00
C7     C    -0.24851   0.59903   0.21057   0.00000  Uiso   1.00
O8     O     0.00945   0.76231   0.09102   0.00000  Uiso   1.00
C9     C    -0.33623   0.26755   0.21814   0.00000  Uiso   1.00
C10    C    -0.35680   0.68162   0.26644   0.00000  Uiso   1.00
C11    C    -0.44829   0.05907   0.31807   0.00000  Uiso   1.00
C12    C    -0.60112   0.07524   0.21959   0.00000  Uiso   1.00
C13    C    -0.65907   0.52125   0.38015   0.00000  Uiso   1.00
C14    C    -0.55984   0.64384   0.35134   0.00000  Uiso   1.00
C15    C    -0.12790   0.17639   0.41056   0.00000  Uiso   1.00
N16    N     0.00811   0.18504   0.48692   0.00000  Uiso   1.00
C17    C    -0.78116  -0.01557   0.18705   0.00000  Uiso   1.00
C18    C    -0.29665   0.16798   0.31788   0.00000  Uiso   1.00
H19    H    -0.63304   0.34427   0.35280   0.00000  Uiso   1.00
H20    H    -0.27421   0.77553   0.23978   0.00000  Uiso   1.00
H21    H    -0.43792  -0.02805   0.38917   0.00000  Uiso   1.00
H22    H    -0.82280   0.48908   0.44567   0.00000  Uiso   1.00
H23    H    -0.64238   0.70676   0.39568   0.00000  Uiso   1.00
H24    H    -0.98856   0.02811   0.14854   0.00000  Uiso   1.00
H25    H    -0.82807  -0.09467   0.26325   0.00000  Uiso   1.00
H26    H    -0.67109  -0.05230   0.12502   0.00000  Uiso   1.00
H27    H    -0.10506   0.42369   0.12210   0.00000  Uiso   1.00
loop_
_geom_bond_atom_site_label_1
_geom_bond_atom_site_label_2
_geom_bond_distance
_geom_bond_site_symmetry_2
_ccdc_geom_bond_type
S1     C9      1.737   .     S
S1     C12     1.751   .     S
N2     O3      1.266   .     D
N2     C7      1.423   .     S
N2     O8      1.249   .     S
N4     C5      1.369   .     S
N4     C9      1.390   .     S
N4     H27     1.019   .     S
C5     C6      1.406   .     D
C5     C7      1.416   .     S
C6     C13     1.372   .     S
C6     H19     1.082   .     S
C7     C10     1.402   .     D
C9     C18     1.378   .     D
C10    C14     1.370   .     S
C10    H20     1.081   .     S
C11    C12     1.360   .     D
C11    C18     1.428   .     S
C11    H21     1.083   .     S
C12    C17     1.486   .     S
C13    C14     1.400   .     D
C13    H22     1.083   .     S
C14    H23     1.084   .     S
C15    N16     1.162   .     T
C15    C18     1.411   .     S
C17    H24     1.093   .     S
C17    H25     1.092   .     S
C17    H26     1.095   .     S
