# Supplementary material for: Direct evidence for distinct colour origins in ROY polymorphs
Source: Chem Sci. 2021 Sep 1;12(38):12711–8. doi: 10.1039/d1sc04051k (PMC8494124; doi:10.1039/d1sc04051k)
Supplement: SC-012-D1SC04051K-s010 [file SC-012-D1SC04051K-s010.cif]

# Electronic Supplementary Material (ESI) for Chemical Science.
# This journal is © The Royal Society of Chemistry 2021

####################################################################### 
# 
# This file contains crystal structure data downloaded from the 
# Cambridge Structural Database (CSD) hosted by the Cambridge 
# Crystallographic Data Centre (CCDC).
# 
# Full information about CCDC data access policies and citation 
# guidelines are available at http://www.ccdc.cam.ac.uk/access/V1 
# 
# Audit and citation data items may have been added by the CCDC. 
# Please retain this information to preserve the provenance of 
# this file and to allow appropriate attribution of the data. 
# 
#######################################################################

data_ROY_ON_0p02GPa
_database_code_depnum_ccdc_archive 'CCDC 2098636'
loop_
_audit_author_name
_audit_author_address
'Nicholas Funnell'
;STFC, ISIS Neutron Facility
United Kingdom
;
_audit_update_record             
;
2021-07-22 deposited with the CCDC.	2021-08-27 downloaded from the CCDC.
;
_audit_creation_date             2021-01-25
_audit_creation_method           'CRYSTALS_ver_14.61_build_7795 '


_chemical_name_systematic        
;
5-methyl-2[(2-nitrophenyl)amino]-3-thiophenecarbonitrile
;


# CheckCIF alerts
_vrf_THETM01_ROY_ON_0p02GPa      
;
PROBLEM: The value of sine(theta_max)/wavelength is less than 0.575
RESPONSE: Data are highly incomplete owing to shading of recripocal space by 
the pressure cell. Resolution and completeness statistics are given below. 
;
_vrf_PLAT027_ROY_ON_0p02GPa      
;
PROBLEM: _diffrn_reflns_theta_full value (too) Low ......      17.44 Degree
RESPONSE: Data are highly incomplete owing to shading of recripocal space by 
the pressure cell. Resolution and completeness statistics are given below. 
;
_vrf_PLAT029_ROY_ON_0p02GPa      
;
PROBLEM: _diffrn_measured_fraction_theta_full value Low .      0.727 Why?  
RESPONSE: Data are highly incomplete owing to shading of recripocal space by 
the pressure cell. Resolution and completeness statistics are given below.  
;
_vrf_PLAT201_ROY_ON_0p02GPa      
;
PROBLEM: Isotropic non-H Atoms in Main Residue(s) .......         17 Report
RESPONSE: The model could only be refined isotropically in order to maintain a 
favourable data-to-parameter ratio, due to numerous unmeasured reflections.
The relatively electron-rich sulfur atom has been modelled anisotropically.
;
_vrf_PLAT340_ROY_ON_0p02GPa      
;
PROBLEM: Low Bond Precision on  C-C Bonds ...............    0.01236 Ang.  
RESPONSE: These are poor-quality diffraction data.
;
_vrf_PLAT911_ROY_ON_0p02GPa      
;
PROBLEM: Missing FCF Refl Between Thmin & STh/L=    0.555        473 Report
RESPONSE: Data are highly incomplete owing to shading of recripocal space by 
the pressure cell. Resolution and completeness statistics are given below. 
;
_vrf_PLAT082_ROY_ON_0p02GPa      
;
PROBLEM: High R1 Value ..................................       0.15 Report
RESPONSE: These are poor-quality diffraction data and the model has only been 
refined isotropically.
;
_vrf_PLAT910_ROY_ON_0p02GPa      
;
PROBLEM: Missing # of FCF Reflection(s) Below Theta(Min).          8 Note  
RESPONSE: Data are highly incomplete owing to shading of recripocal space by 
the pressure cell. Resolution and completeness statistics are given below. 
;

_refine_special_details          
; 
In the absence of significant anomalous scattering, Friedel pairs were 
merged. 

Data were collected in a Merrill-Bassett diamond anvil cell, which 
significantly restricts the regions over which reciprocal space can be sampled. 
Thus, these data are poor quality/incomplete, reflected in numerous CheckCIF 
alerts regarding refinement statistics. At all pressures, the atomic 
connectivity is known.

All non-sulfur atoms were refined isotropically; sulfur was refined 
anisotropically. Hydrogen atoms were constrained to ride on their host atoms.

#===============================================================================
Resolution & Completeness Statistics (Cumulative and Friedel Pairs Averaged)
#===============================================================================
Theta sin(th)/Lambda Complete  Expected Measured Total Missing
#-------------------------------------------------------------------------------
 20.82     0.500     0.728         1231      896      335
 23.01     0.550     0.713         1632     1163      469
 23.25     0.555     0.712         1672     1191      481
------------------------------------------------------------ ACTA Min. Res. ---

Note: The Reported Completeness refers to the Actual H,K,L Index Range 
;


#end of refcif 
_cell_length_a                   3.920050(19)
_cell_length_b                   18.56291(5)
_cell_length_c                   16.40883(5)
_cell_angle_alpha                90
_cell_angle_beta                 93.655(6)
_cell_angle_gamma                90
_cell_volume                     1191.601(11)

_symmetry_cell_setting           monoclinic
_symmetry_space_group_name_H-M   'P 1 21/c 1 '
_symmetry_space_group_name_Hall  '-P 2ybc'
loop_
_symmetry_equiv_pos_as_xyz
x,y,z
-x,-y,-z
-x,y+1/2,-z+1/2
x,-y+1/2,z+1/2

loop_
_atom_type_symbol
_atom_type_scat_dispersion_real
_atom_type_scat_dispersion_imag
_atom_type_scat_Cromer_Mann_a1
_atom_type_scat_Cromer_Mann_b1
_atom_type_scat_Cromer_Mann_a2
_atom_type_scat_Cromer_Mann_b2
_atom_type_scat_Cromer_Mann_a3
_atom_type_scat_Cromer_Mann_b3
_atom_type_scat_Cromer_Mann_a4
_atom_type_scat_Cromer_Mann_b4
_atom_type_scat_Cromer_Mann_c
_atom_type_scat_source
C 0.0033 0.0016 2.3100 20.8439 1.0200 10.2075 1.5886 0.5687 0.8650 51.6512
0.2156 'International Tables Vol C 4.2.6.8 and 6.1.1.4'
H 0.0000 0.0000 0.4930 10.5109 0.3229 26.1257 0.1402 3.1424 0.0408 57.7998
0.0030 'International Tables Vol C 4.2.6.8 and 6.1.1.4'
N 0.0061 0.0033 12.2126 0.0057 3.1322 9.8933 2.0125 28.9975 1.1663 0.5826
-11.5290 'International Tables Vol C 4.2.6.8 and 6.1.1.4'
O 0.0106 0.0060 3.0485 13.2771 2.2868 5.7011 1.5463 0.3239 0.8670 32.9089
0.2508 'International Tables Vol C 4.2.6.8 and 6.1.1.4'
S 0.1246 0.1234 6.9053 1.4679 5.2034 22.2151 1.4379 0.2536 1.5863 56.1720
0.8669 'International Tables Vol C 4.2.6.8 and 6.1.1.4'


_cell_formula_units_Z            4

# Given Formula = C12 H9 N3 O2 S1 
# Dc =      1.45 Fooo =    536.00 Mu =      2.68 M =    259.29
# Found Formula = C12 H9 N3 O2 S1 
# Dc =      1.45 FOOO =    536.00 Mu =      2.68 M =    259.29

_chemical_formula_sum            'C12 H9 N3 O2 S1'
_chemical_formula_moiety         'C12 H9 N3 O2 S1'
_chemical_compound_source        'TCI Chemicals'
_chemical_formula_weight         259.29


_cell_measurement_reflns_used    1582
_cell_measurement_theta_min      1.65
_cell_measurement_theta_max      22.15
_cell_measurement_temperature    293

_exptl_crystal_description       rod
_exptl_crystal_colour            orange
_exptl_crystal_size_min          0.050
_exptl_crystal_size_mid          0.072
_exptl_crystal_size_max          0.248

_exptl_crystal_density_diffrn    1.445
_exptl_crystal_density_meas      'not measured'
_exptl_crystal_density_method    'not measured'
# Non-dispersive F(000): 
_exptl_crystal_F_000             536
_exptl_absorpt_coefficient_mu    0.268

# Sheldrick geometric approximatio 0.98 0.99 
_exptl_absorpt_correction_type   psi-scan
_exptl_absorpt_process_details   '(North et al., 1968)'
_exptl_absorpt_correction_T_min  0.09
_exptl_absorpt_correction_T_max  0.99
_diffrn_measurement_device_type  'XtaLAB Synergy, Dualflex, HyPix'
_diffrn_measurement_device       'four-circle diffractometer'
_diffrn_radiation_monochromator  mirror
_diffrn_radiation_type           'Mo K\a'
_diffrn_radiation_wavelength     0.71073
_diffrn_measurement_method       \w/2\q

# If a reference occurs more than once, delete the author 
# and date from subsequent references. 
_computing_data_collection       'USER DEFINED DATA COLLECTION'
_computing_cell_refinement       'USER DEFINED CELL REFINEMENT'
_computing_data_reduction        
; 
 CrysAlisPro (Rigaku Oxford Diffraction, 2017) 
;
_computing_structure_solution    'Model from previously-determined structure'
_computing_structure_refinement  'CRYSTALS (Betteridge et al., 2003)'
_computing_publication_material  'CRYSTALS (Betteridge et al., 2003)'

_diffrn_standards_interval_time  .
_diffrn_standards_interval_count .
_diffrn_standards_number         0
_diffrn_standards_decay_%        .

_diffrn_ambient_temperature      293
_diffrn_reflns_number            3968
_diffrn_reflns_av_unetI/netI     0.065
_reflns_number_total             1201
_diffrn_reflns_av_R_equivalents  0.068
# Number of reflections without Friedels Law is 0 
# Number of reflections with Friedels Law is 1201 
# Theoretical number of reflections is about 3421 


_diffrn_reflns_theta_min         1.658
_diffrn_reflns_theta_max         23.252
_diffrn_measured_fraction_theta_max 0.699

_diffrn_reflns_theta_full        17.439
_diffrn_measured_fraction_theta_full 0.727


_diffrn_reflns_limit_h_min       -4
_diffrn_reflns_limit_h_max       4
_diffrn_reflns_limit_k_min       -18
_diffrn_reflns_limit_k_max       18
_diffrn_reflns_limit_l_min       -16
_diffrn_reflns_limit_l_max       15
_reflns_limit_h_min              -4
_reflns_limit_h_max              4
_reflns_limit_k_min              0
_reflns_limit_k_max              18
_reflns_limit_l_min              0
_reflns_limit_l_max              16

_oxford_diffrn_Wilson_B_factor   5.12
_oxford_diffrn_Wilson_scale      5.48

_atom_sites_solution_primary     geom
# _atom_sites_solution_secondary  difmap
_atom_sites_solution_hydrogens   difmap

_refine_diff_density_min         -1.09
_refine_diff_density_max         0.99


# The current dictionary definitions do not cover the 
# situation where the reflections used for refinement were 
# selected by a user-defined sigma threshold 

# Explicitly named reflections are ALWAYS excluded from R&wR 

# The values actually used during refinement 
# These are labelled "all" for compatibility with PLATON 
_oxford_refine_reflns_threshold_expression I>-3.0\s(I)
_refine_ls_number_restraints     94
_refine_ls_number_parameters     82
_refine_ls_number_reflns         1191
_oxford_refine_ls_R_factor_ref   0.2379
_refine_ls_R_factor_all          0.2379
_refine_ls_wR_factor_ref         0.0829
_refine_ls_wR_factor_all         0.0829
_refine_ls_goodness_of_fit_ref   0.9062
_refine_ls_shift/su_max          0.0001567
_refine_ls_shift/su_mean         0.0000411


# Computed with I/sigma = -10 
_oxford_reflns_number_all        1191
_oxford_refine_ls_R_factor_all   0.2379
_oxford_refine_ls_wR_factor_all  0.0829

# Computed with no filters except I/sigma = +2 a la SHELX 
_reflns_threshold_expression     I>2.0\s(I)
_reflns_number_gt                662
_refine_ls_R_factor_gt           0.1525
_refine_ls_wR_factor_gt          0.0718


_refine_ls_structure_factor_coef Fsqd
_refine_ls_matrix_type           full
_refine_ls_hydrogen_treatment    mixed #undef, noref, refall,
# refxyz, refU, constr or mixed
_refine_ls_weighting_scheme      sigma
_refine_ls_weighting_details     
;
 Method= 
 SQRT(W) = 1/(Data with the key SIGMA(/FO/) in list 6) 
;

# Uequiv = arithmetic mean of Ui i.e. Ueqiv = (U1+U2+U3)/3

# Replace last . with number of unfound hydrogen atoms attached to an atom.

# ..._refinement_flags_... 
# . no refinement constraints           S special position constraint on site
# G rigid group refinement of site      R riding atom
# D distance or angle restraint on site T thermal displacement constraints
# U Uiso or Uij restraint (rigid bond)  P partial occupancy constraint


loop_
_atom_site_label
_atom_site_type_symbol
_atom_site_fract_x
_atom_site_fract_y
_atom_site_fract_z
_atom_site_U_iso_or_equiv
_atom_site_occupancy
_atom_site_adp_type
_atom_site_refinement_flags_posn
_atom_site_refinement_flags_adp
_atom_site_refinement_flags_occupancy
_atom_site_disorder_assembly
_atom_site_disorder_group
_atom_site_attached_hydrogens
S1 S 0.8453(6) 0.59696(13) 0.42922(16) 0.0694 1.0000 Uani D U . . . .
O1 O 0.5061(12) 0.6178(3) 0.0298(4) 0.0788(19) 1.0000 Uiso D U . . . .
O2 O 0.5900(14) 0.6889(3) 0.1346(4) 0.0792(17) 1.0000 Uiso D U . . . .
C1 C 0.9395(16) 0.5807(5) 0.2234(6) 0.0690(17) 1.0000 Uiso D U . . . .
C2 C 1.1230(18) 0.5224(5) 0.2624(6) 0.0681(18) 1.0000 Uiso D U . . . .
C3 C 1.1652(18) 0.4616(5) 0.2176(6) 0.0678(19) 1.0000 Uiso D U . . . .
C4 C 1.0334(16) 0.4544(4) 0.1379(6) 0.0684(19) 1.0000 Uiso D U . . . .
C5 C 0.8590(18) 0.5096(4) 0.0997(6) 0.0702(18) 1.0000 Uiso D U . . . .
C6 C 0.8146(17) 0.5722(5) 0.1450(6) 0.0715(17) 1.0000 Uiso D U . . . .
C7 C 0.9687(17) 0.6549(4) 0.3547(6) 0.0648(17) 1.0000 Uiso D U . . . .
C8 C 1.1236(17) 0.7138(4) 0.3860(6) 0.0660(17) 1.0000 Uiso D U . . . .
C9 C 1.1448(18) 0.7136(4) 0.4744(6) 0.0656(18) 1.0000 Uiso D U . . . .
C10 C 1.0077(12) 0.6557(3) 0.5057(6) 0.0665(17) 1.0000 Uiso D U . . . .
C11 C 0.9802(12) 0.6358(3) 0.5929(5) 0.071(2) 1.0000 Uiso D U . . . .
C12 C 1.2666(18) 0.7640(5) 0.3337(6) 0.0656(18) 1.0000 Uiso D U . . . .
N1 N 0.9001(14) 0.6410(4) 0.2726(5) 0.0675(16) 1.0000 Uiso D U . . . .
N2 N 1.3954(17) 0.8025(4) 0.2897(5) 0.0708(18) 1.0000 Uiso D U . . . .
N3 N 0.6246(17) 0.6297(4) 0.1004(5) 0.0751(18) 1.0000 Uiso D U . . . .
H1 H 0.788(6) 0.6745(17) 0.2473(19) 0.083(3) 1.0000 Uiso D . . . . .
H2 H 1.2110 0.5259 0.3158 0.0979 1.0000 Uiso R . . . . .
H3 H 1.2877 0.4241 0.2424 0.0949 1.0000 Uiso R . . . . .
H4 H 1.0634 0.4117 0.1092 0.0979 1.0000 Uiso R . . . . .
H5 H 0.7719 0.5068 0.0457 0.0939 1.0000 Uiso R . . . . .
H9 H 1.2434 0.7510 0.5059 0.0970 1.0000 Uiso R . . . . .
H111 H 1.1859 0.6084 0.6125 0.1829 1.0000 Uiso DR . . . . .
H112 H 0.9622 0.6799 0.6258 0.1829 1.0000 Uiso DR . . . . .
H113 H 0.7746 0.6058 0.5981 0.1831 1.0000 Uiso DR . . . . .
loop_
_atom_site_aniso_label
_atom_site_aniso_U_11
_atom_site_aniso_U_22
_atom_site_aniso_U_33
_atom_site_aniso_U_23
_atom_site_aniso_U_13
_atom_site_aniso_U_12
S1 0.0890(13) 0.0526(18) 0.065(2) 0.0051(10) -0.0110(12) -0.0016(13)

_refine_ls_extinction_method     None
_oxford_refine_ls_scale          0.4448(18)
loop_
_geom_bond_atom_site_label_1
_geom_bond_site_symmetry_1
_geom_bond_atom_site_label_2
_geom_bond_site_symmetry_2
_geom_bond_distance
_geom_bond_publ_flag
S1 . C7 . 1.721(9) yes
S1 . C10 . 1.751(8) yes
O1 . N3 . 1.240(8) yes
O2 . N3 . 1.245(8) yes
C1 . C2 . 1.429(12) yes
C1 . C6 . 1.356(11) yes
C1 . N1 . 1.394(11) yes
C2 . C3 . 1.362(11) yes
C2 . H2 . 0.923 no
C3 . C4 . 1.383(11) yes
C3 . H3 . 0.925 no
C4 . C5 . 1.362(10) yes
C4 . H4 . 0.933 no
C5 . C6 . 1.398(12) yes
C5 . H5 . 0.930 no
C6 . N3 . 1.470(10) yes
C7 . C8 . 1.337(11) yes
C7 . N1 . 1.380(10) yes
C8 . C9 . 1.449(11) yes
C8 . C12 . 1.407(11) yes
C9 . C10 . 1.320(9) yes
C9 . H9 . 0.934 no
C10 . C11 . 1.488(11) yes
C11 . H111 . 0.990 no
C11 . H112 . 0.986 no
C11 . H113 . 0.988 no
C12 . N2 . 1.155(11) yes
N1 . H1 . 0.85(3) no
loop_
_geom_angle_atom_site_label_1
_geom_angle_site_symmetry_1
_geom_angle_atom_site_label_2
_geom_angle_site_symmetry_2
_geom_angle_atom_site_label_3
_geom_angle_site_symmetry_3
_geom_angle
_geom_angle_publ_flag
C7 . S1 . C10 . 90.8(5) yes
C2 . C1 . C6 . 118.5(8) yes
C2 . C1 . N1 . 114.9(9) yes
C6 . C1 . N1 . 126.6(8) yes
C1 . C2 . C3 . 117.4(9) yes
C1 . C2 . H2 . 121.2 no
C3 . C2 . H2 . 121.3 no
C2 . C3 . C4 . 122.7(8) yes
C2 . C3 . H3 . 117.5 no
C4 . C3 . H3 . 119.7 no
C3 . C4 . C5 . 120.6(9) yes
C3 . C4 . H4 . 120.6 no
C5 . C4 . H4 . 118.9 no
C4 . C5 . C6 . 117.2(10) yes
C4 . C5 . H5 . 122.6 no
C6 . C5 . H5 . 120.2 no
C5 . C6 . C1 . 123.5(8) yes
C5 . C6 . N3 . 114.5(10) yes
C1 . C6 . N3 . 122.0(8) yes
S1 . C7 . C8 . 112.3(8) yes
S1 . C7 . N1 . 122.0(6) yes
C8 . C7 . N1 . 125.7(8) yes
C7 . C8 . C9 . 112.3(8) yes
C7 . C8 . C12 . 119.8(9) yes
C9 . C8 . C12 . 127.7(8) yes
C8 . C9 . C10 . 113.1(7) yes
C8 . C9 . H9 . 123.1 no
C10 . C9 . H9 . 123.7 no
S1 . C10 . C9 . 111.5(8) yes
S1 . C10 . C11 . 119.3(3) yes
C9 . C10 . C11 . 129.2(6) yes
C10 . C11 . H111 . 109.5 no
C10 . C11 . H112 . 109.5 no
H111 . C11 . H112 . 109.5 no
C10 . C11 . H113 . 109.5 no
H111 . C11 . H113 . 109.5 no
H112 . C11 . H113 . 109.5 no
C8 . C12 . N2 . 176.4(11) yes
C1 . N1 . C7 . 133.8(8) yes
C1 . N1 . H1 . 112(2) no
C7 . N1 . H1 . 114(2) no
C6 . N3 . O2 . 118.8(9) yes
C6 . N3 . O1 . 119.0(8) yes
O2 . N3 . O1 . 122.2(7) yes
loop_
_geom_hbond_atom_site_label_D
_geom_hbond_site_symmetry_D
_geom_hbond_atom_site_label_H
_geom_hbond_site_symmetry_H
_geom_hbond_atom_site_label_A
_geom_hbond_site_symmetry_A
_geom_hbond_angle_DHA
_geom_hbond_distance_DH
_geom_hbond_distance_HA
_geom_hbond_distance_DA
_geom_hbond_publ_flag
N1 . H1 . O2 . 135(3) 0.85(3) 1.98(3) 2.654(11) yes


_iucr_refine_instructions_details 
;
#
# Punched on 25/01/21 at 12:17:07
#
#LIST     12                                                                    
BLOCK 
CONT SCALE 
CONT S    (     1 ,X'S,U'S) 
CONT O    (     1 ,X'S,U[ISO])  UNTIL H    (     1 ) 
RIDE C   (   2,X'S) H   (   2,X'S) 
RIDE C   (   3,X'S) H   (   3,X'S) 
RIDE C   (   4,X'S) H   (   4,X'S) 
RIDE C   (   5,X'S) H   (   5,X'S) 
RIDE C   (   9,X'S) H   (   9,X'S) 
RIDE C   (  11,X'S) H   ( 111,X'S) H   ( 112,X'S) H   ( 113,X'S) 
END                                                                             
#
# Punched on 25/01/21 at 12:17:07
#
#LIST     16                                                                    
NO 
REM 
REM NPF NOTE - FIRST UNTIL LAST 
REM 
REM   HREST   START (DO NOT REMOVE THIS LINE) 
REM NO H  NO #H U MULT   DIST 
REM C-H 
REM >4           1.5    .96 DISORDER 
REM 1      1     1.2    .93 C C-H (ACETYLENE) 
REM 1      2     1.2    .93 C-C(H)-C 
REM 1      3     1.2    .98 (C)3-C-H 
REM 2      1     1.2    .93 C=C-H(2) 
REM 2      2     1.2    .97 (C)2-C-(H)2 
REM 3      1     1.5    .96 C-C-(H)3 
REM N-H 
REM >4           1.5    .89 DISORDER 
REM 1      1     1.2    .86 N-N/H 
REM 1      2     1.2    .86 (C)2-N-H 
REM 1      3     1.2    .89 (C)3-N-H 
REM 2      1     1.2    .86 C-N-(H)2 
REM 2      2     1.2    .89 (C)2-N-(H)2 
REM 3      1     1.2    .89 C-H-(H)3 
REM O-H 
REM 1      1     1.5    .82 O-H 
REM 
REM DIST      ESD = 0.02 
REM VIB       ESD = 0.002 
REM ANGLE     ESD = 2.0 
REM 
REM TO ACTIVATE THE VIB RESTRAINTS, REMOVE LEADING REM 
REM            H1-N-R2 
DIST 0.86, 0.02 = 
CONT N ( 1) TO H(1) 
REST 0.083, 0.002 = H(1,U[ISO]) 
ANGLE 0.0, 2.0 = MEAN 
CONT H(1) TO N ( 1) TO C(1) 
CONT H(1) TO N ( 1) TO C(7) 
REM   HREST   END (DO NOT REMOVE THIS LINE) 
REM   DELU   START (DO NOT REMOVE THIS LINE) 
VIBR .0, 0.00200 = S(1) TO C(10) 
VIBR .0, 0.00200 = S(1) TO C(7) 
VIBR .0, 0.00500 = C(7) TO C(10) 
VIBR .0, 0.00200 = N(2) TO C(12) 
VIBR .0, 0.00200 = C(10) TO C(9) 
VIBR .0, 0.00200 = C(10) TO C(11) 
VIBR .0, 0.00500 = C(9) TO S(1) 
VIBR .0, 0.00500 = C(11) TO S(1) 
VIBR .0, 0.00500 = C(11) TO C(9) 
VIBR .0, 0.00200 = C(12) TO C(8) 
VIBR .0, 0.00500 = C(8) TO N(2) 
VIBR .0, 0.00200 = O(1) TO N(3) 
VIBR .0, 0.00200 = C(2) TO C(1) 
VIBR .0, 0.00200 = C(2) TO C(3) 
VIBR .0, 0.00500 = C(3) TO C(1) 
VIBR .0, 0.00200 = N(1) TO C(7) 
VIBR .0, 0.00200 = N(1) TO C(1) 
VIBR .0, 0.00500 = C(1) TO C(7) 
VIBR .0, 0.00200 = C(7) TO C(8) 
VIBR .0, 0.00500 = N(1) TO S(1) 
VIBR .0, 0.00500 = C(8) TO S(1) 
VIBR .0, 0.00500 = C(8) TO N(1) 
VIBR .0, 0.00200 = O(2) TO N(3) 
VIBR .0, 0.00200 = N(3) TO C(6) 
VIBR .0, 0.00500 = O(1) TO O(2) 
VIBR .0, 0.00500 = C(6) TO O(2) 
VIBR .0, 0.00500 = C(6) TO O(1) 
VIBR .0, 0.00200 = C(5) TO C(4) 
VIBR .0, 0.00200 = C(5) TO C(6) 
VIBR .0, 0.00500 = C(6) TO C(4) 
VIBR .0, 0.00200 = C(4) TO C(3) 
VIBR .0, 0.00500 = C(3) TO C(5) 
VIBR .0, 0.00200 = C(1) TO C(6) 
VIBR .0, 0.00500 = N(1) TO C(2) 
VIBR .0, 0.00500 = C(6) TO C(2) 
VIBR .0, 0.00500 = C(6) TO N(1) 
VIBR .0, 0.00500 = C(5) TO N(3) 
VIBR .0, 0.00500 = C(1) TO N(3) 
VIBR .0, 0.00500 = C(1) TO C(5) 
VIBR .0, 0.00200 = C(9) TO C(8) 
VIBR .0, 0.00500 = C(8) TO C(10) 
VIBR .0, 0.00500 = C(2) TO C(4) 
VIBR .0, 0.00500 = C(12) TO C(9) 
VIBR .0, 0.00500 = C(7) TO C(9) 
VIBR .0, 0.00500 = C(7) TO C(12) 
REM   DELU   END (DO NOT REMOVE THIS LINE) 
ANGLE 110.000000 , 0.020000 = C(10) TO C(11) TO H(111) 
ANGLE 110.000000 , 0.020000 = C(10) TO C(11) TO H(112) 
ANGLE 110.000000 , 0.020000 = C(10) TO C(11) TO H(113) 
DISTANCE 1.225000 , 0.050000 = O(2) TO N(3) 
DISTANCE 1.225000 , 0.050000 = O(1) TO N(3) 
DISTANCE 1.440000 , 0.050000 = C(6) TO N(3) 
DISTANCE 1.390000 , 0.050000 = C(5) TO C(6) 
DISTANCE 1.364000 , 0.050000 = C(4) TO C(5) 
DISTANCE 1.222000 , 0.050000 = O(1) TO N(3) 
DISTANCE 1.232000 , 0.050000 = O(2) TO N(3) 
DISTANCE 1.440000 , 0.050000 = C(6) TO N(3) 
DISTANCE 1.392000 , 0.050000 = C(5) TO C(6) 
DISTANCE 1.364000 , 0.050000 = C(4) TO C(5) 
DISTANCE 1.391000 , 0.050000 = C(3) TO C(4) 
DISTANCE 1.371000 , 0.050000 = C(2) TO C(3) 
DISTANCE 1.400000 , 0.050000 = C(1) TO C(2) 
DISTANCE 1.408000 , 0.050000 = C(1) TO C(6) 
DISTANCE 1.382000 , 0.050000 = C(1) TO N(1) 
DISTANCE 1.387000 , 0.050000 = C(7) TO N(1) 
DISTANCE 1.728000 , 0.050000 = S(1) TO C(7) 
DISTANCE 1.724000 , 0.050000 = S(1) TO C(10) 
DISTANCE 1.500000 , 0.050000 = C(10) TO C(11) 
DISTANCE 1.349000 , 0.050000 = C(9) TO C(10) 
DISTANCE 1.427000 , 0.050000 = C(8) TO C(9) 
DISTANCE 1.372000 , 0.050000 = C(7) TO C(8) 
DISTANCE 1.422000 , 0.050000 = C(8) TO C(12) 
DISTANCE 1.141000 , 0.050000 = C(12) TO N(2) 
REM   THERMSIM   START (DO NOT REMOVE THIS LINE) 
U(IJ) .0, 0.04000 = S(1) TO C(7) 
U(IJ) .0, 0.04000 = S(1) TO C(10) 
U(IJ) .0, 0.08000 = O(1) TO N(3) 
U(IJ) .0, 0.08000 = O(2) TO N(3) 
U(IJ) .0, 0.04000 = C(1) TO C(2) 
U(IJ) .0, 0.04000 = C(1) TO C(6) 
U(IJ) .0, 0.04000 = C(1) TO N(1) 
U(IJ) .0, 0.04000 = C(2) TO C(3) 
U(IJ) .0, 0.04000 = C(3) TO C(4) 
U(IJ) .0, 0.04000 = C(4) TO C(5) 
U(IJ) .0, 0.04000 = C(5) TO C(6) 
U(IJ) .0, 0.04000 = C(6) TO N(3) 
U(IJ) .0, 0.04000 = C(7) TO C(8) 
U(IJ) .0, 0.04000 = C(7) TO N(1) 
U(IJ) .0, 0.04000 = C(8) TO C(9) 
U(IJ) .0, 0.04000 = C(8) TO C(12) 
U(IJ) .0, 0.04000 = C(9) TO C(10) 
U(IJ) .0, 0.08000 = C(10) TO C(11) 
U(IJ) .0, 0.08000 = C(12) TO N(2) 
REM   THERMSIM   END (DO NOT REMOVE THIS LINE) 
PLANAR 0.010000 C(1) C(6) N(1) H(1) 
PLANAR 0.010000 C(1) C(2) C(3) C(4) C(5) C(6) N(1) N(3) 
PLANAR 0.010000 S(1) C(7) C(8) C(9) C(10) N(1) 
END                                                                             
;

# Manually omitted reflections

loop_
_oxford_refln_omitted_index_h
_oxford_refln_omitted_index_k
_oxford_refln_omitted_index_l
_oxford_refln_omitted_flag
_oxford_refln_omitted_details
0 12 3 x .
-1 6 1 x .
1 2 7 x .
0 2 5 x .
# looking for ARCHIVE-HKL.CIF 

_iucr_refine_reflections_details 
; 
 
# Data was input as F-squared 
# punching LIST  6 as LIST  6 with all keys set 
# NBGNXT=    36 
#LIST   6 
READ NCOEF= 8 TYPE=FIX, F'S = FSQ UNIT=DATA, CHECK=NO L30=NO ARCH=NO 
STORE  NCOEF= 6 
OUTPUT INDICES     /FO/        SIGMA(/FO/) RATIO/JCODE CORRECTIONS SERIAL 
CONT 
INPUT  H           K           L           /FO/        SIGMA(/FO/) JCODE 
CONT   CORRECTIONS SERIAL 
FOR (I4,I4,I4,F10.2,F8.2,F4.0,F7.4,F7.0) 
END 
   0   1   1     16.52    0.72  0. 1.0000     0. 
   0  -1  -2    128.75    5.22  0. 1.0000     0. 
   0  -1  -3    635.22   25.38  0. 1.0000     0. 
   0  -1  -4    180.14    8.40  0. 1.0000     0. 
   0   2   1   1666.05   65.50  0. 1.0000     0. 
   0  -2  -1   1688.27   65.46  0. 1.0000     0. 
   0   2   1   1670.79   65.44  0. 1.0000     0. 
   0  -2  -1   1713.32   65.54  0. 1.0000     0. 
   0   2   1   1680.52   65.41  0. 1.0000     0. 
   0   2   2    161.14    6.14  0. 1.0000     0. 
   0  -2  -2    166.57    6.24  0. 1.0000     0. 
   0   2   2    136.11    6.14  0. 1.0000     0. 
   0  -2  -2    166.42    6.11  0. 1.0000     0. 
   0   2   2    144.57    6.15  0. 1.0000     0. 
   0  -2  -2    173.89    6.15  0. 1.0000     0. 
   0   2   2    148.98    6.11  0. 1.0000     0. 
   0   2   2    145.30    6.08  0. 1.0000     0. 
   0  -2  -3    909.24   33.60  0. 1.0000     0. 
   0  -2  -3    877.26   33.47  0. 1.0000     0. 
   0   2   3    823.60   33.62  0. 1.0000     0. 
   0   2   3    784.30   33.70  0. 1.0000     0. 
   0  -2  -4     24.91    1.40  0. 1.0000     0. 
   0  -2  -4     22.00    1.40  0. 1.0000     0. 
   0   2   5     18.42    1.12  0. 1.0000     0. 
   0  -2  -5      0.11    0.71  0. 1.0000     0. 
   0  -2  -6    765.92   30.92  0. 1.0000     0. 
   0  -2  -7      0.09    1.19  0. 1.0000     0. 
   0   3   1    829.89   32.07  0. 1.0000     0. 
   0  -3  -1    837.79   31.82  0. 1.0000     0. 
   0   3   1    873.78   32.01  0. 1.0000     0. 
   0  -3  -1    766.11   31.69  0. 1.0000     0. 
   0   3   1    799.69   31.81  0. 1.0000     0. 
   0   3   2     96.74    4.08  0. 1.0000     0. 
   0   3   2     91.54    3.85  0. 1.0000     0. 
   0  -3  -2     93.25    3.86  0. 1.0000     0. 
   0  -3  -2     93.87    3.84  0. 1.0000     0. 
   0  -3  -2    105.74    4.05  0. 1.0000     0. 
   0   3   2     97.58    4.00  0. 1.0000     0. 
   0  -3  -2     94.88    3.76  0. 1.0000     0. 
   0   3   2     91.58    3.81  0. 1.0000     0. 
   0  -3  -2     99.04    4.01  0. 1.0000     0. 
   0   3   2     98.15    3.95  0. 1.0000     0. 
   0   3   2     96.43    3.90  0. 1.0000     0. 
   0   3   2     92.06    3.84  0. 1.0000     0. 
   0   3   3      4.15    0.42  0. 1.0000     0. 
   0  -3  -3      4.64    0.44  0. 1.0000     0. 
   0  -3  -3      4.85    0.44  0. 1.0000     0. 
   0   3   3      4.44    0.55  0. 1.0000     0. 
   0   3   3      4.43    0.42  0. 1.0000     0. 
   0   3   3      4.12    0.54  0. 1.0000     0. 
   0   3   3      5.09    0.36  0. 1.0000     0. 
   0   3   3      4.68    0.50  0. 1.0000     0. 
   0   3   3      4.11    0.48  0. 1.0000     0. 
   0  -3  -3      5.33    0.65  0. 1.0000     0. 
   0   3   4     57.39    3.08  0. 1.0000     0. 
   0   3   4     67.35    3.14  0. 1.0000     0. 
   0   3   4     65.55    3.01  0. 1.0000     0. 
   0  -3  -4     67.69    3.07  0. 1.0000     0. 
   0  -3  -4     72.71    2.90  0. 1.0000     0. 
   0   3   4     63.45    3.19  0. 1.0000     0. 
   0  -3  -4     78.09    2.94  0. 1.0000     0. 
   0  -3  -5     61.05    2.63  0. 1.0000     0. 
   0  -3  -5     57.26    2.30  0. 1.0000     0. 
   0  -3  -5     55.00    2.59  0. 1.0000     0. 
   0  -3  -5     53.54    2.51  0. 1.0000     0. 
   0  -3  -5     53.84    2.31  0. 1.0000     0. 
   0  -3  -6      1.48    1.22  0. 1.0000     0. 
   0  -3  -6      2.27    0.97  0. 1.0000     0. 
   0  -3  -6      1.47    0.83  0. 1.0000     0. 
   0  -3  -7     -0.84    1.36  0. 1.0000     0. 
   0  -3  -7      0.70    1.13  0. 1.0000     0. 
   0  -3  -7      0.68    1.29  0. 1.0000     0. 
   0  -3  -8    103.93    5.33  0. 1.0000     0. 
   0  -4  -1      0.84    0.48  0. 1.0000     0. 
   0   4   1      2.82    0.75  0. 1.0000     0. 
   0   4   1      3.44    1.05  0. 1.0000     0. 
   0  -4  -2    787.17   27.42  0. 1.0000     0. 
   0  -4  -2    684.76   27.05  0. 1.0000     0. 
   0   4   2    730.55   27.52  0. 1.0000     0. 
   0   4   2    641.05   27.14  0. 1.0000     0. 
   0   4   2    718.95   27.31  0. 1.0000     0. 
   0   4   2    681.61   27.06  0. 1.0000     0. 
   0   4   2    671.78   27.33  0. 1.0000     0. 
   0   4   3     26.36    1.45  0. 1.0000     0. 
   0  -4  -3     30.42    1.65  0. 1.0000     0. 
   0  -4  -3     33.37    1.70  0. 1.0000     0. 
   0   4   3     32.07    1.56  0. 1.0000     0. 
   0   4   3     30.72    1.50  0. 1.0000     0. 
   0  -4  -3     32.53    1.51  0. 1.0000     0. 
   0  -4  -3     35.22    1.40  0. 1.0000     0. 
   0   4   3     30.45    1.67  0. 1.0000     0. 
   0   4   3     34.82    1.83  0. 1.0000     0. 
   0   4   3     30.68    1.62  0. 1.0000     0. 
   0  -4  -3     36.03    1.53  0. 1.0000     0. 
   0   4   3     30.89    1.44  0. 1.0000     0. 
   0   4   4      1.30    0.43  0. 1.0000     0. 
   0   4   4      0.71    0.55  0. 1.0000     0. 
   0  -4  -4      2.37    0.82  0. 1.0000     0. 
   0   4   4      1.95    0.70  0. 1.0000     0. 
   0   4   4      1.41    0.51  0. 1.0000     0. 
   0   4   4      1.24    0.46  0. 1.0000     0. 
   0  -4  -4      1.97    0.52  0. 1.0000     0. 
   0  -4  -4      2.19    0.70  0. 1.0000     0. 
   0   4   4      1.58    0.63  0. 1.0000     0. 
   0   4   4      2.07    0.68  0. 1.0000     0. 
   0  -4  -4      1.96    0.47  0. 1.0000     0. 
   0  -4  -4      1.35    0.42  0. 1.0000     0. 
   0   4   4      1.77    0.34  0. 1.0000     0. 
   0  -4  -5    474.87   18.20  0. 1.0000     0. 
   0  -4  -5    485.25   18.23  0. 1.0000     0. 
   0   4   5    414.00   18.47  0. 1.0000     0. 
   0  -4  -5    481.01   18.39  0. 1.0000     0. 
   0   4   5    479.81   18.16  0. 1.0000     0. 
   0   4   5    491.63   18.36  0. 1.0000     0. 
   0  -4  -5    459.87   18.44  0. 1.0000     0. 
   0  -4  -6    251.35    9.59  0. 1.0000     0. 
   0  -4  -6    256.05    9.37  0. 1.0000     0. 
   0  -4  -6    245.43    9.69  0. 1.0000     0. 
   0  -4  -6    245.74    9.31  0. 1.0000     0. 
   0  -4  -6    248.23    9.61  0. 1.0000     0. 
   0  -4  -7     50.83    2.30  0. 1.0000     0. 
   0  -4  -7     55.58    2.38  0. 1.0000     0. 
   0  -4  -7     52.53    2.75  0. 1.0000     0. 
   0  -4  -7     63.11    2.91  0. 1.0000     0. 
   0  -4  -8     25.59    2.16  0. 1.0000     0. 
   0  -4  -8     25.42    2.27  0. 1.0000     0. 
   0  -4  -9    329.12   14.03  0. 1.0000     0. 
   0  -4 -10     -0.07    2.42  0. 1.0000     0. 
   0  -4 -10     -1.40    1.63  0. 1.0000     0. 
   0   5   1     91.61    5.18  0. 1.0000     0. 
   0   5   2    517.62   21.76  0. 1.0000     0. 
   0  -5  -2    552.75   21.85  0. 1.0000     0. 
   0   5   2    543.74   21.53  0. 1.0000     0. 
   0   5   2    591.12   22.29  0. 1.0000     0. 
   0   5   2    568.14   22.02  0. 1.0000     0. 
   0   5   2    512.28   21.89  0. 1.0000     0. 
   0  -5  -2    558.94   21.53  0. 1.0000     0. 
   0   5   3    219.26    8.99  0. 1.0000     0. 
   0  -5  -3    224.03    9.18  0. 1.0000     0. 
   0   5   3    242.48    9.23  0. 1.0000     0. 
   0  -5  -3    265.54    9.36  0. 1.0000     0. 
   0   5   3    218.39    8.97  0. 1.0000     0. 
   0  -5  -3    232.44    8.91  0. 1.0000     0. 
   0  -5  -3    214.47    8.95  0. 1.0000     0. 
   0  -5  -3    222.07    8.78  0. 1.0000     0. 
   0   5   3    212.50    8.90  0. 1.0000     0. 
   0   5   3    214.74    8.85  0. 1.0000     0. 
   0   5   4    162.08    6.71  0. 1.0000     0. 
   0  -5  -4    175.61    6.79  0. 1.0000     0. 
   0   5   4    153.26    6.65  0. 1.0000     0. 
   0   5   4    156.07    6.75  0. 1.0000     0. 
   0  -5  -4    174.83    6.76  0. 1.0000     0. 
   0  -5  -4    185.67    7.06  0. 1.0000     0. 
   0   5   4    169.64    7.02  0. 1.0000     0. 
   0   5   4    181.81    7.24  0. 1.0000     0. 
   0  -5  -5    261.47   10.67  0. 1.0000     0. 
   0  -5  -5    268.40   10.49  0. 1.0000     0. 
   0   5   5    273.04   10.80  0. 1.0000     0. 
   0   5   5    249.56   10.50  0. 1.0000     0. 
   0   5   5    258.49   10.30  0. 1.0000     0. 
   0   5   5    267.95   10.50  0. 1.0000     0. 
   0  -5  -5    256.81   10.43  0. 1.0000     0. 
   0   5   6      1.92    0.60  0. 1.0000     0. 
   0  -5  -6      2.29    0.83  0. 1.0000     0. 
   0  -5  -6      1.88    0.78  0. 1.0000     0. 
   0  -5  -6     -0.59    1.21  0. 1.0000     0. 
   0  -5  -6      3.37    1.33  0. 1.0000     0. 
   0   5   6      2.11    1.32  0. 1.0000     0. 
   0   5   6      2.21    0.84  0. 1.0000     0. 
   0  -5  -7    390.98   14.16  0. 1.0000     0. 
   0  -5  -7    409.19   13.70  0. 1.0000     0. 
   0   5   7    274.95   13.77  0. 1.0000     0. 
   0  -5  -7    411.72   14.07  0. 1.0000     0. 
   0  -5  -7    322.97   13.65  0. 1.0000     0. 
   0   5   7    280.80   13.55  0. 1.0000     0. 
   0  -5  -7    407.22   14.02  0. 1.0000     0. 
   0  -5  -8     -0.42    1.11  0. 1.0000     0. 
   0   5   8     -0.31    1.23  0. 1.0000     0. 
   0  -5  -8     -1.00    1.33  0. 1.0000     0. 
   0  -5  -9     73.02    3.58  0. 1.0000     0. 
   0  -5  -9     75.90    2.83  0. 1.0000     0. 
   0  -5  -9     69.98    3.41  0. 1.0000     0. 
   0  -5 -10     -1.36    2.45  0. 1.0000     0. 
   0   5  10     -0.06    2.20  0. 1.0000     0. 
   0  -5 -10     -0.73    1.64  0. 1.0000     0. 
   0  -5 -10      0.58    1.83  0. 1.0000     0. 
   0   5  11     -0.59    2.30  0. 1.0000     0. 
   0  -5 -11      3.03    1.80  0. 1.0000     0. 
   0   6   2    103.56    4.45  0. 1.0000     0. 
   0   6   2    110.12    5.58  0. 1.0000     0. 
   0   6   2    103.42    5.16  0. 1.0000     0. 
   0   6   3     47.73    2.46  0. 1.0000     0. 
   0   6   3     44.97    2.12  0. 1.0000     0. 
   0   6   3     46.01    2.86  0. 1.0000     0. 
   0   6   3     44.99    2.13  0. 1.0000     0. 
   0   6   3     50.03    2.69  0. 1.0000     0. 
   0  -6  -3     47.69    2.62  0. 1.0000     0. 
   0  -6  -3     47.81    2.16  0. 1.0000     0. 
   0   6   4      7.80    0.73  0. 1.0000     0. 
   0   6   4      6.32    1.04  0. 1.0000     0. 
   0  -6  -4      8.11    0.63  0. 1.0000     0. 
   0  -6  -4      8.16    0.79  0. 1.0000     0. 
   0   6   4      6.76    0.82  0. 1.0000     0. 
   0  -6  -4      7.49    0.89  0. 1.0000     0. 
   0   6   5    137.63    5.94  0. 1.0000     0. 
   0   6   5    121.22    5.45  0. 1.0000     0. 
   0  -6  -5    156.06    5.66  0. 1.0000     0. 
   0   6   5    137.20    5.60  0. 1.0000     0. 
   0   6   5    128.18    5.52  0. 1.0000     0. 
   0   6   6     14.59    1.22  0. 1.0000     0. 
   0  -6  -6     15.78    1.28  0. 1.0000     0. 
   0  -6  -6     15.53    1.63  0. 1.0000     0. 
   0   6   6     13.18    1.57  0. 1.0000     0. 
   0   6   6     14.77    1.41  0. 1.0000     0. 
   0   6   7     58.13    3.61  0. 1.0000     0. 
   0   6   7     61.94    2.82  0. 1.0000     0. 
   0   6   7     62.16    3.18  0. 1.0000     0. 
   0  -6  -7     73.12    3.48  0. 1.0000     0. 
   0  -6  -7     81.36    3.16  0. 1.0000     0. 
   0   6   7     54.76    3.56  0. 1.0000     0. 
   0   6   8    222.37   11.36  0. 1.0000     0. 
   0   6   8    226.38   11.11  0. 1.0000     0. 
   0  -6  -8    371.88   11.43  0. 1.0000     0. 
   0  -6  -8    363.51   12.03  0. 1.0000     0. 
   0  -6  -8    328.42   11.61  0. 1.0000     0. 
   0  -6  -9     41.81    2.50  0. 1.0000     0. 
   0  -6  -9     42.49    2.83  0. 1.0000     0. 
   0   6   9     12.91    1.56  0. 1.0000     0. 
   0   6   9     12.33    2.03  0. 1.0000     0. 
   0  -6 -10     63.83    2.82  0. 1.0000     0. 
   0  -6 -10     58.65    3.33  0. 1.0000     0. 
   0  -6 -10     65.73    3.60  0. 1.0000     0. 
   0  -6 -11     18.07    2.52  0. 1.0000     0. 
   0  -6 -11     18.46    2.13  0. 1.0000     0. 
   0  -6 -11     18.52    2.98  0. 1.0000     0. 
   0   6  12     -0.14    2.64  0. 1.0000     0. 
   0  -6 -12      3.86    2.98  0. 1.0000     0. 
   0   7   2     23.27    2.25  0. 1.0000     0. 
   0  -7  -2     26.58    1.66  0. 1.0000     0. 
   0   7   2     26.49    1.57  0. 1.0000     0. 
   0   7   2     25.91    2.87  0. 1.0000     0. 
   0   7   3    760.08   30.86  0. 1.0000     0. 
   0   7   3    807.44   31.25  0. 1.0000     0. 
   0  -7  -3    836.09   30.73  0. 1.0000     0. 
   0  -7  -3    747.15   30.06  0. 1.0000     0. 
   0   7   3    730.91   30.47  0. 1.0000     0. 
   0   7   4    267.77   11.41  0. 1.0000     0. 
   0   7   4    254.27   10.70  0. 1.0000     0. 
   0   7   4    263.78   11.10  0. 1.0000     0. 
   0   7   4    255.06   10.46  0. 1.0000     0. 
   0   7   4    249.28   10.39  0. 1.0000     0. 
   0  -7  -4    269.84   10.49  0. 1.0000     0. 
   0  -7  -4    266.23   10.31  0. 1.0000     0. 
   0   7   5    460.53   18.54  0. 1.0000     0. 
   0   7   5    475.95   19.09  0. 1.0000     0. 
   0   7   5    487.08   18.63  0. 1.0000     0. 
   0   7   5    462.18   18.73  0. 1.0000     0. 
   0   7   6     64.31    3.17  0. 1.0000     0. 
   0  -7  -6     86.10    3.87  0. 1.0000     0. 
   0   7   6     70.31    3.72  0. 1.0000     0. 
   0   7   6     69.77    3.24  0. 1.0000     0. 
   0   7   7     34.79    2.40  0. 1.0000     0. 
   0   7   7     34.72    2.52  0. 1.0000     0. 
   0  -7  -7     40.31    2.51  0. 1.0000     0. 
   0   7   7     34.95    2.10  0. 1.0000     0. 
   0   7   8      0.99    2.04  0. 1.0000     0. 
   0   7   8      2.57    1.24  0. 1.0000     0. 
   0  -7  -8      6.20    1.93  0. 1.0000     0. 
   0  -7  -8      4.63    1.71  0. 1.0000     0. 
   0  -7  -8      3.63    1.50  0. 1.0000     0. 
   0   7   8      4.50    0.85  0. 1.0000     0. 
   0   7   8      4.90    1.78  0. 1.0000     0. 
   0  -7  -9     34.39    2.01  0. 1.0000     0. 
   0   7   9     15.12    1.90  0. 1.0000     0. 
   0   7   9     16.18    1.39  0. 1.0000     0. 
   0  -7  -9     37.14    2.76  0. 1.0000     0. 
   0   7   9     13.36    2.40  0. 1.0000     0. 
   0  -7 -10    290.90    8.66  0. 1.0000     0. 
   0  -7 -10    277.73    7.73  0. 1.0000     0. 
   0  -7 -11    136.85    4.96  0. 1.0000     0. 
   0  -7 -11    136.10    4.42  0. 1.0000     0. 
   0  -7 -11    151.73    5.68  0. 1.0000     0. 
   0  -7 -12     36.54    4.05  0. 1.0000     0. 
   0  -7 -12     28.86    2.84  0. 1.0000     0. 
   0   7  13     -1.46    3.26  0. 1.0000     0. 
   0  -7 -13    165.09    5.88  0. 1.0000     0. 
   0   8   2    349.47   16.59  0. 1.0000     0. 
   0   8   3    705.16   26.67  0. 1.0000     0. 
   0   8   3    673.30   27.77  0. 1.0000     0. 
   0   8   3    700.83   28.36  0. 1.0000     0. 
   0   8   4     22.88    1.91  0. 1.0000     0. 
   0  -8  -4     25.73    2.12  0. 1.0000     0. 
   0   8   4     24.94    2.25  0. 1.0000     0. 
   0  -8  -4     23.90    1.30  0. 1.0000     0. 
   0   8   4     20.19    2.48  0. 1.0000     0. 
   0   8   4     23.21    1.44  0. 1.0000     0. 
   0   8   4     23.94    1.46  0. 1.0000     0. 
   0  -8  -4     27.99    2.38  0. 1.0000     0. 
   0  -8  -5    150.17    5.76  0. 1.0000     0. 
   0   8   5    132.99    6.63  0. 1.0000     0. 
   0  -8  -5    130.84    6.27  0. 1.0000     0. 
   0   8   5    137.27    6.20  0. 1.0000     0. 
   0   8   5    147.85    7.07  0. 1.0000     0. 
   0   8   5    134.79    5.85  0. 1.0000     0. 
   0  -8  -5    148.67    6.43  0. 1.0000     0. 
   0  -8  -6    132.94    5.53  0. 1.0000     0. 
   0   8   6    105.21    5.44  0. 1.0000     0. 
   0   8   6    113.52    4.91  0. 1.0000     0. 
   0   8   6    112.89    4.84  0. 1.0000     0. 
   0   8   6    113.21    5.06  0. 1.0000     0. 
   0  -8  -7     13.60    1.92  0. 1.0000     0. 
   0   8   7     13.20    1.55  0. 1.0000     0. 
   0   8   7     13.50    1.44  0. 1.0000     0. 
   0   8   7     14.48    1.98  0. 1.0000     0. 
   0   8   8     32.06    2.81  0. 1.0000     0. 
   0   8   8     32.71    2.21  0. 1.0000     0. 
   0   8   8     28.46    2.72  0. 1.0000     0. 
   0  -8  -8     32.86    2.51  0. 1.0000     0. 
   0   8   9      9.76    2.72  0. 1.0000     0. 
   0   8   9     11.96    1.72  0. 1.0000     0. 
   0  -8  -9     20.41    2.65  0. 1.0000     0. 
   0  -8  -9     14.76    2.31  0. 1.0000     0. 
   0   8   9      8.38    2.26  0. 1.0000     0. 
   0   8  10      6.52    2.48  0. 1.0000     0. 
   0  -8 -10     20.01    2.21  0. 1.0000     0. 
   0  -8 -10     18.34    2.86  0. 1.0000     0. 
   0   8  10      9.08    1.84  0. 1.0000     0. 
   0   8  11     -2.60    2.76  0. 1.0000     0. 
   0   8  11      1.02    1.92  0. 1.0000     0. 
   0  -8 -11     -1.57    3.00  0. 1.0000     0. 
   0  -8 -11      1.88    1.99  0. 1.0000     0. 
   0   8  12      2.72    3.35  0. 1.0000     0. 
   0   8  12      3.11    2.50  0. 1.0000     0. 
   0  -8 -13     28.47    3.05  0. 1.0000     0. 
   0   9   2     -0.99    2.67  0. 1.0000     0. 
   0  -9  -3     23.63    2.40  0. 1.0000     0. 
   0   9   3     19.31    2.63  0. 1.0000     0. 
   0   9   3     24.43    3.63  0. 1.0000     0. 
   0   9   3     25.88    1.66  0. 1.0000     0. 
   0   9   4    971.79   34.21  0. 1.0000     0. 
   0   9   4    950.85   34.48  0. 1.0000     0. 
   0  -9  -4    960.73   33.21  0. 1.0000     0. 
   0   9   5     65.76    3.61  0. 1.0000     0. 
   0   9   5     63.73    4.02  0. 1.0000     0. 
   0   9   5     61.98    3.03  0. 1.0000     0. 
   0   9   5     70.75    4.64  0. 1.0000     0. 
   0  -9  -5     67.42    2.88  0. 1.0000     0. 
   0  -9  -5     67.20    3.70  0. 1.0000     0. 
   0  -9  -5     66.38    3.63  0. 1.0000     0. 
   0   9   6     25.74    2.67  0. 1.0000     0. 
   0  -9  -6     30.62    2.46  0. 1.0000     0. 
   0   9   6     26.08    3.03  0. 1.0000     0. 
   0   9   6     26.40    1.70  0. 1.0000     0. 
   0   9   6     23.97    2.03  0. 1.0000     0. 
   0  -9  -7     52.71    3.25  0. 1.0000     0. 
   0   9   7     51.46    2.77  0. 1.0000     0. 
   0   9   7     42.28    2.46  0. 1.0000     0. 
   0   9   7     47.50    3.32  0. 1.0000     0. 
   0  -9  -8     55.02    3.41  0. 1.0000     0. 
   0   9   8     52.51    3.15  0. 1.0000     0. 
   0   9   8     45.49    2.76  0. 1.0000     0. 
   0   9   8     41.74    3.36  0. 1.0000     0. 
   0   9   9      4.48    2.65  0. 1.0000     0. 
   0  -9  -9      8.11    2.12  0. 1.0000     0. 
   0   9   9      5.35    1.58  0. 1.0000     0. 
   0   9   9      2.84    2.34  0. 1.0000     0. 
   0   9  10     86.65    4.82  0. 1.0000     0. 
   0   9  10     85.14    5.46  0. 1.0000     0. 
   0   9  11     12.26    2.12  0. 1.0000     0. 
   0   9  11      7.51    2.89  0. 1.0000     0. 
   0   9  12     22.56    3.89  0. 1.0000     0. 
   0   9  12     23.88    3.11  0. 1.0000     0. 
   0   9  14     -4.56    4.10  0. 1.0000     0. 
   0   9  15      1.45    4.29  0. 1.0000     0. 
   0  -9 -15     39.34    5.13  0. 1.0000     0. 
   0  10   3      8.21    3.28  0. 1.0000     0. 
   0  10   3      8.44    1.23  0. 1.0000     0. 
   0 -10  -3      2.40    1.88  0. 1.0000     0. 
   0  10   4     11.33    1.28  0. 1.0000     0. 
   0 -10  -4     12.86    2.38  0. 1.0000     0. 
   0  10   4      9.77    2.53  0. 1.0000     0. 
   0  10   4     11.13    3.38  0. 1.0000     0. 
   0  10   5    170.47    8.40  0. 1.0000     0. 
   0  10   5    151.43    8.65  0. 1.0000     0. 
   0 -10  -5    167.06    6.67  0. 1.0000     0. 
   0  10   5    148.90    7.51  0. 1.0000     0. 
   0 -10  -5    178.91    7.70  0. 1.0000     0. 
   0 -10  -5    169.44    7.52  0. 1.0000     0. 
   0  10   5    155.83    6.87  0. 1.0000     0. 
   0  10   6    189.72    8.26  0. 1.0000     0. 
   0 -10  -6    226.46    9.12  0. 1.0000     0. 
   0  10   6    198.92    9.49  0. 1.0000     0. 
   0  10   6    198.20    9.95  0. 1.0000     0. 
   0 -10  -6    229.48    9.05  0. 1.0000     0. 
   0  10   6    177.41    8.80  0. 1.0000     0. 
   0  10   7      4.40    1.24  0. 1.0000     0. 
   0  10   7      7.73    2.33  0. 1.0000     0. 
   0 -10  -7      6.50    2.07  0. 1.0000     0. 
   0  10   7      4.89    2.88  0. 1.0000     0. 
   0  10   7      4.57    1.71  0. 1.0000     0. 
   0 -10  -8    105.96    5.19  0. 1.0000     0. 
   0  10   8     93.55    4.68  0. 1.0000     0. 
   0  10   8     95.03    4.61  0. 1.0000     0. 
   0  10   8     81.31    5.22  0. 1.0000     0. 
   0  10   9      1.02    2.40  0. 1.0000     0. 
   0 -10  -9      8.82    2.64  0. 1.0000     0. 
   0  10   9      2.79    2.59  0. 1.0000     0. 
   0  10   9      0.79    1.59  0. 1.0000     0. 
   0 -10 -10      3.89    2.38  0. 1.0000     0. 
   0  10  10      0.32    3.17  0. 1.0000     0. 
   0  10  10     -0.73    2.67  0. 1.0000     0. 
   0  10  10      3.49    1.80  0. 1.0000     0. 
   0  10  11     20.40    3.47  0. 1.0000     0. 
   0  10  11     18.93    2.35  0. 1.0000     0. 
   0  10  12      2.07    3.45  0. 1.0000     0. 
   0  10  12      2.16    2.20  0. 1.0000     0. 
   0  10  13      5.49    3.80  0. 1.0000     0. 
   0  10  13      6.01    2.49  0. 1.0000     0. 
   0  10  14      2.45    4.11  0. 1.0000     0. 
   0  10  15      1.83    4.50  0. 1.0000     0. 
   0  11   3     27.45    1.90  0. 1.0000     0. 
   0  11   3     30.32    4.90  0. 1.0000     0. 
   0  11   4      0.07    1.18  0. 1.0000     0. 
   0 -11  -4     -0.69    2.43  0. 1.0000     0. 
   0  11   4      3.59    3.89  0. 1.0000     0. 
   0  11   4      0.14    2.39  0. 1.0000     0. 
   0 -11  -5     24.24    2.92  0. 1.0000     0. 
   0 -11  -5     21.22    2.65  0. 1.0000     0. 
   0  11   5     20.28    3.34  0. 1.0000     0. 
   0  11   5     23.51    1.71  0. 1.0000     0. 
   0 -11  -5     23.30    1.51  0. 1.0000     0. 
   0 -11  -5     26.89    2.51  0. 1.0000     0. 
   0  11   5     20.12    4.08  0. 1.0000     0. 
   0  11   6     41.89    3.25  0. 1.0000     0. 
   0 -11  -6     50.43    3.46  0. 1.0000     0. 
   0  11   6     50.40    4.84  0. 1.0000     0. 
   0 -11  -6     48.33    3.31  0. 1.0000     0. 
   0 -11  -6     48.01    2.36  0. 1.0000     0. 
   0  11   6     45.89    4.14  0. 1.0000     0. 
   0  11   7     41.00    3.11  0. 1.0000     0. 
   0 -11  -7     48.58    3.47  0. 1.0000     0. 
   0  11   7     34.55    4.26  0. 1.0000     0. 
   0  11   7     38.86    3.79  0. 1.0000     0. 
   0  11   7     39.56    2.37  0. 1.0000     0. 
   0 -11  -8     50.48    3.82  0. 1.0000     0. 
   0  11   8     33.55    2.35  0. 1.0000     0. 
   0  11   8     33.86    3.73  0. 1.0000     0. 
   0  11   8     26.39    4.34  0. 1.0000     0. 
   0  11   8     37.56    3.02  0. 1.0000     0. 
   0 -11  -9    113.35    5.70  0. 1.0000     0. 
   0  11   9     98.03    6.13  0. 1.0000     0. 
   0  11   9    104.18    5.39  0. 1.0000     0. 
   0  11   9    104.71    5.48  0. 1.0000     0. 
   0  11  10      0.79    3.10  0. 1.0000     0. 
   0  11  10      4.96    2.11  0. 1.0000     0. 
   0  11  10     -1.22    3.01  0. 1.0000     0. 
   0 -11 -10      4.57    2.49  0. 1.0000     0. 
   0  11  11     15.10    2.30  0. 1.0000     0. 
   0  11  11     20.92    3.56  0. 1.0000     0. 
   0  11  12      3.65    2.26  0. 1.0000     0. 
   0  11  12      5.64    3.65  0. 1.0000     0. 
   0  11  13      3.91    3.93  0. 1.0000     0. 
   0  11  14      4.01    4.29  0. 1.0000     0. 
   0  11  15      0.46    4.64  0. 1.0000     0. 
   0  12   3      0.15    1.08  0. 1.0000     0. 
   0  12   4      5.20    4.22  0. 1.0000     0. 
   0 -12  -4      3.54    2.78  0. 1.0000     0. 
   0  12   4      1.34    1.34  0. 1.0000     0. 
   0 -12  -5     25.50    3.04  0. 1.0000     0. 
   0 -12  -5     29.77    3.45  0. 1.0000     0. 
   0 -12  -5     24.72    1.70  0. 1.0000     0. 
   0  12   5     24.89    4.91  0. 1.0000     0. 
   0 -12  -5     25.80    2.64  0. 1.0000     0. 
   0  12   5     21.13    3.66  0. 1.0000     0. 
   0  12   5     23.45    1.92  0. 1.0000     0. 
   0  12   6     -4.89    3.95  0. 1.0000     0. 
   0 -12  -6     -1.78    2.11  0. 1.0000     0. 
   0 -12  -6      1.03    1.10  0. 1.0000     0. 
   0 -12  -6     -0.70    2.36  0. 1.0000     0. 
   0  12   6      0.15    3.17  0. 1.0000     0. 
   0  12   7     -1.07    3.84  0. 1.0000     0. 
   0  12   7     -0.71    1.36  0. 1.0000     0. 
   0 -12  -7      8.17    3.14  0. 1.0000     0. 
   0  12   7      0.41    3.01  0. 1.0000     0. 
   0  12   7     -1.37    2.05  0. 1.0000     0. 
   0 -12  -8     28.08    3.24  0. 1.0000     0. 
   0  12   8     21.98    2.82  0. 1.0000     0. 
   0  12   8     14.26    1.85  0. 1.0000     0. 
   0  12   8     15.75    3.54  0. 1.0000     0. 
   0  12   9     12.97    3.55  0. 1.0000     0. 
   0  12   9     13.53    2.79  0. 1.0000     0. 
   0  12   9     16.00    2.39  0. 1.0000     0. 
   0 -12  -9     14.75    2.88  0. 1.0000     0. 
   0 -12 -10     21.02    3.45  0. 1.0000     0. 
   0  12  10     12.35    3.63  0. 1.0000     0. 
   0  12  10     15.35    2.60  0. 1.0000     0. 
   0  12  11     17.99    3.99  0. 1.0000     0. 
   0  12  11     17.13    2.76  0. 1.0000     0. 
   0 -12 -12     32.60    3.90  0. 1.0000     0. 
   0  12  12     14.47    4.04  0. 1.0000     0. 
   0  12  13     -0.93    3.88  0. 1.0000     0. 
   0  12  14      2.03    4.25  0. 1.0000     0. 
   0  13   4     97.17    8.09  0. 1.0000     0. 
   0  13   4    109.99    3.34  0. 1.0000     0. 
   0 -13  -4      0.81    2.67  0. 1.0000     0. 
   0 -13  -4      2.82    3.13  0. 1.0000     0. 
   0 -13  -5     12.32    1.51  0. 1.0000     0. 
   0 -13  -5      5.62    3.05  0. 1.0000     0. 
   0 -13  -5      7.72    3.66  0. 1.0000     0. 
   0  13   5     12.40    1.65  0. 1.0000     0. 
   0  13   5     12.07    4.85  0. 1.0000     0. 
   0 -13  -5     11.34    2.73  0. 1.0000     0. 
   0 -13  -6      6.76    1.28  0. 1.0000     0. 
   0  13   6      7.19    3.47  0. 1.0000     0. 
   0 -13  -6      4.68    2.87  0. 1.0000     0. 
   0  13   6      8.21    4.76  0. 1.0000     0. 
   0 -13  -6      7.33    2.70  0. 1.0000     0. 
   0  13   6      7.51    1.35  0. 1.0000     0. 
   0 -13  -7      9.69    2.96  0. 1.0000     0. 
   0 -13  -7      8.02    2.83  0. 1.0000     0. 
   0  13   7      7.54    3.96  0. 1.0000     0. 
   0  13   7      7.61    1.60  0. 1.0000     0. 
   0  13   7     10.67    4.56  0. 1.0000     0. 
   0  13   8      1.32    3.81  0. 1.0000     0. 
   0 -13  -8      6.15    2.82  0. 1.0000     0. 
   0  13   8      5.81    1.63  0. 1.0000     0. 
   0  13   8      9.41    2.44  0. 1.0000     0. 
   0  13   9     18.36    2.48  0. 1.0000     0. 
   0  13   9     19.01    3.10  0. 1.0000     0. 
   0 -13  -9     30.55    3.94  0. 1.0000     0. 
   0  13   9     21.44    4.22  0. 1.0000     0. 
   0 -13 -10    119.17    6.20  0. 1.0000     0. 
   0  13  10    107.64    6.22  0. 1.0000     0. 
   0  13  10    104.96    7.30  0. 1.0000     0. 
   0 -13 -11     12.13    3.14  0. 1.0000     0. 
   0  13  11      7.16    4.09  0. 1.0000     0. 
   0  13  12      2.08    4.04  0. 1.0000     0. 
   0 -13 -12      9.99    3.67  0. 1.0000     0. 
   0  13  13      2.80    4.39  0. 1.0000     0. 
   0  13  14     -0.80    4.44  0. 1.0000     0. 
   0 -14  -4     -0.32    2.20  0. 1.0000     0. 
   0  14   4      0.11    1.48  0. 1.0000     0. 
   0 -14  -5      2.85    2.73  0. 1.0000     0. 
   0  14   5     42.82    7.64  0. 1.0000     0. 
   0  14   5     48.52    2.40  0. 1.0000     0. 
   0 -14  -5      3.74    3.01  0. 1.0000     0. 
   0 -14  -5      6.36    3.73  0. 1.0000     0. 
   0 -14  -5      0.74    1.51  0. 1.0000     0. 
   0  14   6      3.20    5.46  0. 1.0000     0. 
   0  14   6      0.89    1.45  0. 1.0000     0. 
   0 -14  -6      0.25    2.69  0. 1.0000     0. 
   0 -14  -6      0.87    1.29  0. 1.0000     0. 
   0 -14  -6      0.09    3.05  0. 1.0000     0. 
   0 -14  -7     10.25    3.37  0. 1.0000     0. 
   0  14   7      7.35    1.73  0. 1.0000     0. 
   0  14   7      4.48    5.20  0. 1.0000     0. 
   0 -14  -7      6.43    3.08  0. 1.0000     0. 
   0  14   7     11.43    4.26  0. 1.0000     0. 
   0  14   8     48.92    3.14  0. 1.0000     0. 
   0  14   8     46.60    5.79  0. 1.0000     0. 
   0 -14  -8     60.82    4.59  0. 1.0000     0. 
   0  14   9     12.47    4.66  0. 1.0000     0. 
   0 -14  -9     12.67    3.81  0. 1.0000     0. 
   0  14  10      1.72    4.25  0. 1.0000     0. 
   0 -14 -10      5.94    3.25  0. 1.0000     0. 
   0  14  11     20.28    4.94  0. 1.0000     0. 
   0 -14 -11     28.60    3.90  0. 1.0000     0. 
   0 -14 -12      2.25    3.38  0. 1.0000     0. 
   0  14  12      3.45    4.55  0. 1.0000     0. 
   0  14  13     14.17    5.17  0. 1.0000     0. 
   0  15   5     -0.72    1.59  0. 1.0000     0. 
   0 -15  -5     -2.30    2.75  0. 1.0000     0. 
   0 -15  -5      0.33    2.83  0. 1.0000     0. 
   0 -15  -5     -0.76    3.55  0. 1.0000     0. 
   0  15   6      2.34    6.10  0. 1.0000     0. 
   0 -15  -6      8.67    1.64  0. 1.0000     0. 
   0 -15  -8      3.49    3.52  0. 1.0000     0. 
   0  15   8     12.95    4.58  0. 1.0000     0. 
   0  15   9      8.95    4.99  0. 1.0000     0. 
   0 -15 -10      0.68    3.61  0. 1.0000     0. 
   0  15  10     -0.95    5.52  0. 1.0000     0. 
   0  15  11      2.08    5.05  0. 1.0000     0. 
   0 -15 -11      2.02    3.03  0. 1.0000     0. 
   0  15  12     -0.60    4.78  0. 1.0000     0. 
   0 -15 -12      2.92    3.47  0. 1.0000     0. 
   0 -16  -6      4.34    2.95  0. 1.0000     0. 
   0 -16  -8     11.26    4.52  0. 1.0000     0. 
   0 -16  -9     28.51    4.24  0. 1.0000     0. 
   0  16   9     15.45    5.32  0. 1.0000     0. 
   0 -16 -10      6.08    3.68  0. 1.0000     0. 
   0  16  10      2.24    5.30  0. 1.0000     0. 
   0 -16 -11     -0.88    3.15  0. 1.0000     0. 
   0  16  11      1.83    5.77  0. 1.0000     0. 
   0 -17  -6     -0.23    2.83  0. 1.0000     0. 
   0 -17  -6     -0.51    3.25  0. 1.0000     0. 
   0 -17  -7     -0.74    3.43  0. 1.0000     0. 
   0 -17  -7      2.41    3.67  0. 1.0000     0. 
   0 -17  -8      2.43    3.97  0. 1.0000     0. 
   0 -17  -9      1.58    3.74  0. 1.0000     0. 
   0  17  10     -4.11    5.45  0. 1.0000     0. 
   0 -17 -10     -2.85    3.96  0. 1.0000     0. 
   0 -18  -7      2.36    3.43  0. 1.0000     0. 
   0 -18  -7      2.41    2.99  0. 1.0000     0. 
   0 -18  -8      3.38    4.00  0. 1.0000     0. 
   1   0  -5      0.24    0.77  0. 1.0000     0. 
   1   0  -3      0.07    0.39  0. 1.0000     0. 
  -1   0   3     -0.35    0.48  0. 1.0000     0. 
   1   0  -2    706.51   26.35  0. 1.0000     0. 
  -1   0   2    692.66   26.33  0. 1.0000     0. 
  -1   0   2    723.59   26.50  0. 1.0000     0. 
   1   0  -2    664.95   26.35  0. 1.0000     0. 
  -1   0   1      0.39    0.30  0. 1.0000     0. 
   1   0  -1      0.40    0.37  0. 1.0000     0. 
  -1   0   1      0.29    0.42  0. 1.0000     0. 
   1   0  -1     -0.20    0.39  0. 1.0000     0. 
  -1   0   1      0.67    0.29  0. 1.0000     0. 
  -1   0   1      0.20    0.46  0. 1.0000     0. 
   1   0  -1      0.28    0.46  0. 1.0000     0. 
   1   0  -1     -0.29    0.51  0. 1.0000     0. 
   1   0   0   2820.60  100.35  0. 1.0000     0. 
   1   0   0   2850.00  100.32  0. 1.0000     0. 
  -1   0   0   2755.34  100.22  0. 1.0000     0. 
  -1   0   0   2777.54  100.29  0. 1.0000     0. 
   1   0   0   2814.07  100.34  0. 1.0000     0. 
  -1   0   0   2815.13  100.34  0. 1.0000     0. 
  -1   0   0   2755.71  100.34  0. 1.0000     0. 
   1   0   0   2846.74  100.24  0. 1.0000     0. 
  -1   0   0   2849.17  100.32  0. 1.0000     0. 
   1   0   0   2806.18  100.36  0. 1.0000     0. 
   1   0   0   2856.91  100.30  0. 1.0000     0. 
  -1   0  -1      0.22    0.53  0. 1.0000     0. 
  -1   0  -1     -0.11    0.44  0. 1.0000     0. 
  -1   0  -1     -0.08    0.44  0. 1.0000     0. 
   1   0   1      0.11    0.34  0. 1.0000     0. 
  -1   0  -1      0.14    0.49  0. 1.0000     0. 
   1   0   1      0.02    0.34  0. 1.0000     0. 
   1   0   1      0.46    0.45  0. 1.0000     0. 
   1   0   2    158.92    4.91  0. 1.0000     0. 
  -1   0  -2    257.53    5.15  0. 1.0000     0. 
  -1   0  -3      0.09    0.71  0. 1.0000     0. 
   1   0   3     -0.30    0.61  0. 1.0000     0. 
   1  -1  -6      0.40    1.49  0. 1.0000     0. 
   1  -1  -6    122.86    2.92  0. 1.0000     0. 
   1  -1  -5      0.30    0.70  0. 1.0000     0. 
   1  -1  -5      0.79    1.49  0. 1.0000     0. 
   1  -1  -4    295.58    2.89  0. 1.0000     0. 
  -1   1   4    244.51    3.51  0. 1.0000     0. 
  -1   1   4    266.67    3.15  0. 1.0000     0. 
   1  -1  -3   1481.93   56.70  0. 1.0000     0. 
   1   1  -3   1491.75   56.72  0. 1.0000     0. 
  -1   1   3   1448.36   56.68  0. 1.0000     0. 
  -1   1   3   1473.16   56.77  0. 1.0000     0. 
   1  -1  -3   1407.61   56.58  0. 1.0000     0. 
   1  -1  -2    453.47   17.09  0. 1.0000     0. 
   1   1  -2    404.25   16.90  0. 1.0000     0. 
   1  -1  -2    458.86   17.02  0. 1.0000     0. 
   1  -1  -2    427.75   16.91  0. 1.0000     0. 
  -1   1   2    443.82   17.06  0. 1.0000     0. 
   1  -1  -1   1192.84   48.03  0. 1.0000     0. 
   1  -1  -1   1254.50   47.90  0. 1.0000     0. 
  -1  -1   1   1202.89   48.15  0. 1.0000     0. 
   1   1  -1   1241.37   48.01  0. 1.0000     0. 
  -1  -1   1   1220.99   47.89  0. 1.0000     0. 
  -1   1   1   1239.82   48.01  0. 1.0000     0. 
  -1   1   1   1179.07   47.96  0. 1.0000     0. 
   1  -1  -1   1223.46   47.98  0. 1.0000     0. 
   1  -1  -1   1276.11   48.04  0. 1.0000     0. 
  -1  -1   1   1282.37   48.06  0. 1.0000     0. 
  -1   1   1   1248.03   48.06  0. 1.0000     0. 
  -1  -1   1   1207.87   47.94  0. 1.0000     0. 
  -1   1   1   1283.10   48.03  0. 1.0000     0. 
  -1  -1   1   1187.03   48.05  0. 1.0000     0. 
   1   1   0     77.10    3.44  0. 1.0000     0. 
   1  -1   0     89.46    3.53  0. 1.0000     0. 
  -1  -1   0     84.71    3.44  0. 1.0000     0. 
  -1  -1   0     86.51    3.45  0. 1.0000     0. 
   1   1   0     72.08    3.38  0. 1.0000     0. 
  -1   1   0     93.38    3.52  0. 1.0000     0. 
   1   1   0     88.65    3.51  0. 1.0000     0. 
   1   1   0     82.04    3.36  0. 1.0000     0. 
   1   1   0     89.25    3.45  0. 1.0000     0. 
  -1  -1   0     83.67    3.54  0. 1.0000     0. 
  -1  -1   0     85.00    3.50  0. 1.0000     0. 
  -1   1   0     89.62    3.48  0. 1.0000     0. 
   1  -1   0     86.08    3.45  0. 1.0000     0. 
   1  -1   0     96.19    3.66  0. 1.0000     0. 
   1  -1   0     83.17    3.45  0. 1.0000     0. 
  -1  -1   0     84.19    3.40  0. 1.0000     0. 
  -1   1   0     77.85    3.42  0. 1.0000     0. 
   1  -1   0     65.56    3.33  0. 1.0000     0. 
   1   1   0     81.86    3.37  0. 1.0000     0. 
  -1   1   0     86.10    3.54  0. 1.0000     0. 
   1   1   1    139.60    6.03  0. 1.0000     0. 
  -1   1  -1    157.65    6.21  0. 1.0000     0. 
  -1   1  -1    134.09    5.89  0. 1.0000     0. 
   1   1   1    162.95    5.96  0. 1.0000     0. 
  -1  -1  -1    119.54    5.81  0. 1.0000     0. 
  -1  -1  -1    164.62    5.86  0. 1.0000     0. 
  -1  -1  -1    153.42    5.81  0. 1.0000     0. 
   1  -1   1    130.20    5.87  0. 1.0000     0. 
  -1  -1  -1    155.08    5.93  0. 1.0000     0. 
   1   1   1    143.35    5.81  0. 1.0000     0. 
  -1  -1  -1    139.33    5.72  0. 1.0000     0. 
   1   1   2    467.35   18.81  0. 1.0000     0. 
  -1  -1  -2    467.82   18.92  0. 1.0000     0. 
  -1  -1  -2    488.77   18.88  0. 1.0000     0. 
  -1  -1  -2    440.98   18.96  0. 1.0000     0. 
  -1  -1  -3    191.02    6.25  0. 1.0000     0. 
   1   1   3    189.42    6.51  0. 1.0000     0. 
   1   1   4     20.67    2.12  0. 1.0000     0. 
  -1  -1  -4     26.61    1.85  0. 1.0000     0. 
  -1  -1  -5      0.56    1.12  0. 1.0000     0. 
   1  -2  -8     -0.52    1.53  0. 1.0000     0. 
   1  -2  -8      0.86    1.23  0. 1.0000     0. 
   1  -2  -7    274.02    4.10  0. 1.0000     0. 
   1  -2  -7    331.16    5.62  0. 1.0000     0. 
  -1   2   6      5.28    1.55  0. 1.0000     0. 
  -1   2   6      1.25    1.01  0. 1.0000     0. 
   1  -2  -6     16.43    1.37  0. 1.0000     0. 
   1  -2  -6     21.09    1.79  0. 1.0000     0. 
   1  -2  -5     51.60    1.58  0. 1.0000     0. 
  -1   2   5     43.99    2.02  0. 1.0000     0. 
   1  -2  -4     42.39    1.71  0. 1.0000     0. 
  -1   2   4     46.48    2.29  0. 1.0000     0. 
  -1   2   3    787.28   31.45  0. 1.0000     0. 
   1  -2  -3    796.59   31.39  0. 1.0000     0. 
   1  -2  -3    810.60   31.41  0. 1.0000     0. 
   1  -2  -3    884.23   31.66  0. 1.0000     0. 
  -1   2   3    807.84   31.46  0. 1.0000     0. 
  -1   2   3    777.61   31.68  0. 1.0000     0. 
  -1   2   3    820.26   31.72  0. 1.0000     0. 
   1  -2  -2     36.36    1.68  0. 1.0000     0. 
  -1   2   2     30.93    1.61  0. 1.0000     0. 
   1   2  -2     30.76    1.52  0. 1.0000     0. 
   1  -2  -2     31.32    1.44  0. 1.0000     0. 
   1  -2  -2     31.74    1.59  0. 1.0000     0. 
   1  -2  -1    191.02    6.98  0. 1.0000     0. 
   1  -2  -1    181.65    7.11  0. 1.0000     0. 
   1  -2  -1    193.47    6.95  0. 1.0000     0. 
   1   2  -1    159.14    6.94  0. 1.0000     0. 
  -1   2   1    173.11    6.96  0. 1.0000     0. 
  -1   2   1    169.41    7.12  0. 1.0000     0. 
  -1   2   1    158.36    6.81  0. 1.0000     0. 
  -1   2   1    164.20    6.83  0. 1.0000     0. 
   1   2   0    523.12   21.11  0. 1.0000     0. 
  -1  -2   0    513.14   21.34  0. 1.0000     0. 
   1   2   0    522.29   21.01  0. 1.0000     0. 
   1  -2   0    587.63   21.44  0. 1.0000     0. 
  -1  -2   0    549.78   21.11  0. 1.0000     0. 
  -1   2   0    587.19   21.44  0. 1.0000     0. 
  -1  -2   0    554.08   21.16  0. 1.0000     0. 
  -1  -2  -1    152.65    5.80  0. 1.0000     0. 
   1   2   1    138.44    5.65  0. 1.0000     0. 
   1   2   1    161.08    5.70  0. 1.0000     0. 
   1   2   1    139.36    5.66  0. 1.0000     0. 
  -1  -2  -1    144.19    5.54  0. 1.0000     0. 
   1   2   2   1015.93   40.89  0. 1.0000     0. 
   1   2   2   1039.67   40.89  0. 1.0000     0. 
   1   2   2   1037.49   40.73  0. 1.0000     0. 
   1   2   2   1071.12   40.92  0. 1.0000     0. 
  -1  -2  -2   1027.31   40.94  0. 1.0000     0. 
   1   2   2   1020.38   40.88  0. 1.0000     0. 
   1   2   2   1115.52   40.99  0. 1.0000     0. 
   1   2   2   1040.17   40.63  0. 1.0000     0. 
   1   2   2   1068.91   40.94  0. 1.0000     0. 
   1   2   3    163.97    2.56  0. 1.0000     0. 
   1   2   3    110.36    3.07  0. 1.0000     0. 
  -1  -2  -3    144.12    2.20  0. 1.0000     0. 
   1   2   3    138.24    2.47  0. 1.0000     0. 
  -1  -2  -3    127.65    2.33  0. 1.0000     0. 
  -1  -2  -4     17.03    1.38  0. 1.0000     0. 
   1   2   4     17.33    1.66  0. 1.0000     0. 
  -1  -2  -4     17.00    1.17  0. 1.0000     0. 
  -1  -2  -5     79.55    3.56  0. 1.0000     0. 
  -1  -2  -5     66.89    3.63  0. 1.0000     0. 
   1   2   5     67.26    4.07  0. 1.0000     0. 
   1   2   6     89.87    6.67  0. 1.0000     0. 
  -1  -2  -6    196.73    6.76  0. 1.0000     0. 
  -1  -2  -7      0.36    1.17  0. 1.0000     0. 
   1  -3  -9    151.35    4.48  0. 1.0000     0. 
   1  -3  -9    189.08    5.26  0. 1.0000     0. 
   1  -3  -8     40.01    2.42  0. 1.0000     0. 
   1  -3  -8     31.93    2.13  0. 1.0000     0. 
   1  -3  -7      7.85    1.34  0. 1.0000     0. 
   1  -3  -7      4.86    1.14  0. 1.0000     0. 
   1  -3  -7      5.37    1.45  0. 1.0000     0. 
  -1   3   7      0.43    1.00  0. 1.0000     0. 
  -1   3   7      0.52    1.53  0. 1.0000     0. 
   1  -3  -6    232.92    6.76  0. 1.0000     0. 
  -1   3   6    187.56    7.15  0. 1.0000     0. 
  -1   3   5      6.66    1.49  0. 1.0000     0. 
  -1   3   5      7.78    1.17  0. 1.0000     0. 
  -1   3   5      5.05    0.76  0. 1.0000     0. 
   1  -3  -5     10.16    0.85  0. 1.0000     0. 
  -1   3   4    156.04    6.08  0. 1.0000     0. 
  -1   3   4    154.59    6.28  0. 1.0000     0. 
  -1   3   4    134.71    5.98  0. 1.0000     0. 
   1  -3  -4    157.15    5.99  0. 1.0000     0. 
  -1   3   3    666.24   28.17  0. 1.0000     0. 
  -1   3   3    719.22   28.35  0. 1.0000     0. 
  -1   3   3    709.31   28.14  0. 1.0000     0. 
  -1   3   3    690.01   28.28  0. 1.0000     0. 
   1  -3  -3    761.45   28.04  0. 1.0000     0. 
  -1   3   2     40.70    1.96  0. 1.0000     0. 
  -1   3   2     37.24    1.84  0. 1.0000     0. 
  -1   3   2     35.02    1.55  0. 1.0000     0. 
   1  -3  -2     31.69    1.61  0. 1.0000     0. 
   1  -3  -2     45.02    1.88  0. 1.0000     0. 
   1  -3  -2     36.47    1.85  0. 1.0000     0. 
   1  -3  -1   4630.96  180.86  0. 1.0000     0. 
   1  -3  -1   4699.00  180.77  0. 1.0000     0. 
  -1   3   1   4763.10  181.23  0. 1.0000     0. 
   1  -3  -1   4632.98  180.73  0. 1.0000     0. 
  -1   3   1   4588.05  180.66  0. 1.0000     0. 
   1  -3   0   2616.41   98.64  0. 1.0000     0. 
  -1  -3   0   2468.32   98.87  0. 1.0000     0. 
  -1  -3   0   2627.05   98.54  0. 1.0000     0. 
  -1  -3   0   2545.51   98.74  0. 1.0000     0. 
   1   3   1    517.87   19.95  0. 1.0000     0. 
  -1  -3  -1    501.18   19.72  0. 1.0000     0. 
   1   3   1    508.50   19.89  0. 1.0000     0. 
   1   3   1    525.50   20.04  0. 1.0000     0. 
   1   3   1    508.27   20.27  0. 1.0000     0. 
   1   3   1    507.45   20.21  0. 1.0000     0. 
  -1  -3  -1    455.29   20.05  0. 1.0000     0. 
  -1  -3  -1    499.14   20.05  0. 1.0000     0. 
  -1  -3  -1    511.76   19.81  0. 1.0000     0. 
  -1  -3  -1    507.70   19.74  0. 1.0000     0. 
  -1  -3  -2    175.98    7.33  0. 1.0000     0. 
  -1  -3  -2    192.32    7.06  0. 1.0000     0. 
   1   3   2    168.55    7.19  0. 1.0000     0. 
   1   3   2    170.49    7.19  0. 1.0000     0. 
   1   3   2    186.00    7.48  0. 1.0000     0. 
   1   3   2    171.32    7.09  0. 1.0000     0. 
   1   3   2    169.90    7.27  0. 1.0000     0. 
   1   3   3      1.64    0.41  0. 1.0000     0. 
   1   3   3      1.12    0.71  0. 1.0000     0. 
  -1  -3  -3      1.15    0.73  0. 1.0000     0. 
  -1  -3  -3      1.29    0.83  0. 1.0000     0. 
   1   3   3      0.92    0.49  0. 1.0000     0. 
   1   3   4      0.56    0.96  0. 1.0000     0. 
  -1  -3  -4      0.11    0.93  0. 1.0000     0. 
   1   3   4      1.86    0.96  0. 1.0000     0. 
  -1  -3  -5     75.03    3.49  0. 1.0000     0. 
   1   3   5     70.47    3.90  0. 1.0000     0. 
  -1  -3  -5     74.57    3.62  0. 1.0000     0. 
  -1  -3  -6      2.93    1.01  0. 1.0000     0. 
  -1  -3  -6      3.93    1.53  0. 1.0000     0. 
  -1  -3  -6      2.75    1.24  0. 1.0000     0. 
   1   3   6      1.95    2.13  0. 1.0000     0. 
  -1  -3  -7     96.27    4.69  0. 1.0000     0. 
  -1  -3  -7    100.61    4.54  0. 1.0000     0. 
  -1  -3  -7    100.70    4.48  0. 1.0000     0. 
  -1  -3  -8     23.39    2.14  0. 1.0000     0. 
  -1  -3  -8     24.37    2.72  0. 1.0000     0. 
   1  -4 -11      1.65    1.84  0. 1.0000     0. 
  -1   4  11      1.47    2.64  0. 1.0000     0. 
   1  -4 -11     -0.70    2.42  0. 1.0000     0. 
   1  -4 -10     41.45    2.63  0. 1.0000     0. 
  -1   4  10     -1.18    2.76  0. 1.0000     0. 
   1  -4  -9      3.79    1.84  0. 1.0000     0. 
  -1   4   9     -0.07    2.11  0. 1.0000     0. 
   1  -4  -9      4.24    1.57  0. 1.0000     0. 
  -1   4   8     10.49    2.07  0. 1.0000     0. 
   1  -4  -8     24.63    1.63  0. 1.0000     0. 
   1  -4  -8      0.82    0.98  0. 1.0000     0. 
   1  -4  -8     32.51    1.94  0. 1.0000     0. 
   1  -4  -7     32.16    2.00  0. 1.0000     0. 
   1  -4  -7     40.22    1.73  0. 1.0000     0. 
  -1   4   6     11.71    1.02  0. 1.0000     0. 
   1  -4  -6     26.99    1.42  0. 1.0000     0. 
  -1   4   6      9.55    1.13  0. 1.0000     0. 
  -1   4   6     21.34    1.69  0. 1.0000     0. 
  -1   4   5    357.30   15.18  0. 1.0000     0. 
  -1   4   5    332.22   14.83  0. 1.0000     0. 
  -1   4   5    334.37   14.94  0. 1.0000     0. 
   1  -4  -5    414.12   14.81  0. 1.0000     0. 
  -1   4   5    416.97   14.92  0. 1.0000     0. 
   1  -4  -4     47.40    2.27  0. 1.0000     0. 
  -1   4   4     41.57    2.01  0. 1.0000     0. 
  -1   4   4     37.67    2.04  0. 1.0000     0. 
  -1   4   4     40.20    2.25  0. 1.0000     0. 
  -1   4   4     41.97    2.30  0. 1.0000     0. 
   1  -4  -4     45.32    1.96  0. 1.0000     0. 
   1  -4  -3    100.11    4.16  0. 1.0000     0. 
  -1   4   3     80.90    4.22  0. 1.0000     0. 
  -1   4   3     97.46    4.39  0. 1.0000     0. 
  -1   4   3     90.76    4.27  0. 1.0000     0. 
  -1   4   3     97.65    4.22  0. 1.0000     0. 
  -1   4   3     99.00    3.91  0. 1.0000     0. 
   1  -4  -2     87.37    4.22  0. 1.0000     0. 
   1  -4  -2    110.85    4.40  0. 1.0000     0. 
  -1   4   2    110.90    5.04  0. 1.0000     0. 
  -1   4   2    108.78    4.69  0. 1.0000     0. 
   1  -4  -1    131.82    5.39  0. 1.0000     0. 
   1  -4  -1    130.96    5.56  0. 1.0000     0. 
  -1   4   1    107.24    5.71  0. 1.0000     0. 
  -1   4   1    116.58    5.40  0. 1.0000     0. 
  -1  -4   0     11.37    1.29  0. 1.0000     0. 
  -1  -4   0     18.01    1.40  0. 1.0000     0. 
  -1  -4   0     18.58    1.29  0. 1.0000     0. 
   1   4   1     44.98    2.74  0. 1.0000     0. 
   1   4   1     41.58    2.32  0. 1.0000     0. 
  -1  -4  -1     42.46    2.03  0. 1.0000     0. 
   1   4   1     40.92    2.00  0. 1.0000     0. 
  -1  -4  -1     41.20    1.90  0. 1.0000     0. 
   1   4   2    487.86   20.05  0. 1.0000     0. 
   1   4   2    540.05   20.40  0. 1.0000     0. 
  -1  -4  -2    498.40   20.15  0. 1.0000     0. 
  -1  -4  -2    508.32   19.79  0. 1.0000     0. 
   1   4   3    480.03   19.08  0. 1.0000     0. 
  -1  -4  -3    495.27   19.21  0. 1.0000     0. 
  -1  -4  -3    485.05   18.82  0. 1.0000     0. 
  -1  -4  -3    456.82   19.06  0. 1.0000     0. 
   1   4   3    478.05   18.94  0. 1.0000     0. 
  -1  -4  -4     42.37    1.97  0. 1.0000     0. 
  -1  -4  -4     35.43    2.18  0. 1.0000     0. 
  -1  -4  -4     37.55    2.12  0. 1.0000     0. 
   1   4   4     42.57    1.98  0. 1.0000     0. 
   1   4   4     33.61    2.06  0. 1.0000     0. 
   1   4   5    104.83    5.17  0. 1.0000     0. 
  -1  -4  -5    131.08    5.27  0. 1.0000     0. 
  -1  -4  -5    111.91    5.17  0. 1.0000     0. 
  -1  -4  -5    113.44    5.12  0. 1.0000     0. 
  -1  -4  -6     74.63    3.81  0. 1.0000     0. 
  -1  -4  -6     76.81    3.92  0. 1.0000     0. 
   1   4   6     74.23    4.33  0. 1.0000     0. 
   1   4   7     22.87    2.97  0. 1.0000     0. 
  -1  -4  -7     29.29    2.42  0. 1.0000     0. 
  -1  -4  -8     20.87    2.37  0. 1.0000     0. 
   1   4   8      4.15    3.06  0. 1.0000     0. 
  -1  -4  -9     65.51    3.72  0. 1.0000     0. 
  -1  -4  -9     56.90    3.92  0. 1.0000     0. 
  -1  -4  -9     57.57    3.61  0. 1.0000     0. 
  -1  -4 -10     -0.21    2.19  0. 1.0000     0. 
  -1  -4 -10      1.27    1.82  0. 1.0000     0. 
  -1  -4 -10      0.85    1.51  0. 1.0000     0. 
  -1   5  12     -1.68    3.24  0. 1.0000     0. 
   1  -5 -12     10.10    2.95  0. 1.0000     0. 
   1  -5 -11      0.80    1.76  0. 1.0000     0. 
   1  -5 -11      1.27    1.12  0. 1.0000     0. 
   1  -5 -11      1.87    2.50  0. 1.0000     0. 
   1  -5 -11      1.76    1.31  0. 1.0000     0. 
  -1   5  11     -0.71    2.96  0. 1.0000     0. 
   1  -5 -10      6.63    1.76  0. 1.0000     0. 
   1  -5 -10      9.41    1.19  0. 1.0000     0. 
   1  -5 -10      7.52    1.14  0. 1.0000     0. 
  -1   5  10      0.15    2.57  0. 1.0000     0. 
   1  -5  -9     89.57    4.14  0. 1.0000     0. 
   1  -5  -9     86.58    3.37  0. 1.0000     0. 
   1  -5  -9     86.82    3.50  0. 1.0000     0. 
   1  -5  -8     -0.62    0.57  0. 1.0000     0. 
  -1   5   8     -0.41    1.04  0. 1.0000     0. 
  -1   5   8     -1.19    1.71  0. 1.0000     0. 
   1  -5  -8     -0.04    1.55  0. 1.0000     0. 
  -1   5   7     79.32    4.10  0. 1.0000     0. 
  -1   5   7     56.26    3.61  0. 1.0000     0. 
  -1   5   6      1.23    1.22  0. 1.0000     0. 
   1  -5  -6      0.89    0.99  0. 1.0000     0. 
  -1   5   6      1.82    0.94  0. 1.0000     0. 
  -1   5   5      4.04    1.15  0. 1.0000     0. 
  -1   5   5      3.09    1.10  0. 1.0000     0. 
  -1   5   4     25.74    1.84  0. 1.0000     0. 
  -1   5   4     26.43    1.69  0. 1.0000     0. 
  -1   5   4     22.10    1.74  0. 1.0000     0. 
  -1   5   3    600.70   23.87  0. 1.0000     0. 
  -1   5   3    658.34   24.68  0. 1.0000     0. 
   1  -5  -3    605.53   24.00  0. 1.0000     0. 
   1  -5  -2      7.32    1.09  0. 1.0000     0. 
   1  -5  -2     12.17    1.10  0. 1.0000     0. 
  -1   5   2     11.81    1.70  0. 1.0000     0. 
  -1   5   2      9.65    1.71  0. 1.0000     0. 
  -1   5   2      7.59    1.15  0. 1.0000     0. 
  -1   5   1    233.71    6.93  0. 1.0000     0. 
   1  -5  -1     95.72    6.22  0. 1.0000     0. 
  -1  -5   0    110.99    2.81  0. 1.0000     0. 
  -1  -5   0     -0.25    1.06  0. 1.0000     0. 
   1   5   1      0.51    0.22  0. 1.0000     0. 
   1   5   1      0.74    1.38  0. 1.0000     0. 
  -1  -5  -1      0.91    0.59  0. 1.0000     0. 
  -1  -5  -1      0.71    0.76  0. 1.0000     0. 
   1   5   2     17.04    1.04  0. 1.0000     0. 
   1   5   2     16.11    1.66  0. 1.0000     0. 
  -1  -5  -2     17.61    1.54  0. 1.0000     0. 
  -1  -5  -2     16.81    0.89  0. 1.0000     0. 
   1   5   2     15.99    1.43  0. 1.0000     0. 
  -1  -5  -2     17.49    1.04  0. 1.0000     0. 
   1   5   3     13.32    1.17  0. 1.0000     0. 
  -1  -5  -3     13.49    1.47  0. 1.0000     0. 
  -1  -5  -4     18.04    0.92  0. 1.0000     0. 
   1   5   4     18.61    1.30  0. 1.0000     0. 
  -1  -5  -4     17.01    1.05  0. 1.0000     0. 
   1   5   4     18.03    1.38  0. 1.0000     0. 
  -1  -5  -5    687.00   25.72  0. 1.0000     0. 
   1   5   5    698.40   25.84  0. 1.0000     0. 
  -1  -5  -5    629.80   25.85  0. 1.0000     0. 
  -1  -5  -5    655.09   25.96  0. 1.0000     0. 
   1   5   6      1.74    1.53  0. 1.0000     0. 
  -1  -5  -6     -0.04    1.09  0. 1.0000     0. 
  -1  -5  -6      0.42    1.00  0. 1.0000     0. 
   1   5   6     -0.06    0.50  0. 1.0000     0. 
  -1  -5  -6     -0.11    1.34  0. 1.0000     0. 
  -1  -5  -7     76.77    3.33  0. 1.0000     0. 
   1   5   7     65.44    3.68  0. 1.0000     0. 
  -1  -5  -7     81.25    3.19  0. 1.0000     0. 
   1   5   8     17.87    3.32  0. 1.0000     0. 
  -1  -5  -8     31.69    2.61  0. 1.0000     0. 
  -1  -5  -8     27.18    2.51  0. 1.0000     0. 
  -1  -5  -9     28.52    2.88  0. 1.0000     0. 
  -1  -5  -9     27.95    2.52  0. 1.0000     0. 
  -1  -5 -10     12.02    2.33  0. 1.0000     0. 
  -1  -5 -10     14.21    2.98  0. 1.0000     0. 
  -1  -5 -11     12.36    2.37  0. 1.0000     0. 
   1  -6 -13    172.07    5.54  0. 1.0000     0. 
  -1   6  13     -1.36    4.08  0. 1.0000     0. 
  -1   6  12      0.80    3.07  0. 1.0000     0. 
   1  -6 -12     11.62    1.45  0. 1.0000     0. 
   1  -6 -11      6.24    2.74  0. 1.0000     0. 
  -1   6  11      0.90    2.51  0. 1.0000     0. 
   1  -6 -11      2.15    1.13  0. 1.0000     0. 
   1  -6 -11      3.22    1.11  0. 1.0000     0. 
   1  -6 -10     60.20    2.41  0. 1.0000     0. 
  -1   6  10     18.86    3.31  0. 1.0000     0. 
  -1   6   9      0.76    2.05  0. 1.0000     0. 
  -1   6   8    176.64    9.47  0. 1.0000     0. 
   1  -6  -8    267.17    9.45  0. 1.0000     0. 
   1  -6  -7     11.91    1.54  0. 1.0000     0. 
  -1   6   7     11.33    1.69  0. 1.0000     0. 
  -1   6   7      6.55    1.37  0. 1.0000     0. 
  -1   6   6     10.12    1.52  0. 1.0000     0. 
   1  -6  -6     10.60    1.23  0. 1.0000     0. 
   1  -6  -5     77.51    3.12  0. 1.0000     0. 
   1  -6  -5     70.30    3.20  0. 1.0000     0. 
  -1   6   5     62.95    3.25  0. 1.0000     0. 
  -1   6   5     54.96    2.87  0. 1.0000     0. 
   1  -6  -4    105.31    4.32  0. 1.0000     0. 
  -1   6   4     96.81    4.30  0. 1.0000     0. 
  -1   6   4     88.41    4.87  0. 1.0000     0. 
  -1   6   4     93.89    4.42  0. 1.0000     0. 
  -1   6   4     97.26    4.11  0. 1.0000     0. 
  -1   6   4     90.83    4.73  0. 1.0000     0. 
  -1   6   3     13.94    1.75  0. 1.0000     0. 
   1  -6  -3     13.00    1.22  0. 1.0000     0. 
  -1   6   3     13.62    1.95  0. 1.0000     0. 
  -1   6   3     13.49    1.48  0. 1.0000     0. 
   1  -6  -3     15.69    1.30  0. 1.0000     0. 
   1  -6  -2     24.10    1.97  0. 1.0000     0. 
  -1   6   2     24.34    2.38  0. 1.0000     0. 
  -1   6   2     26.00    2.94  0. 1.0000     0. 
  -1   6   2     24.32    2.00  0. 1.0000     0. 
   1  -6  -1     -0.25    0.98  0. 1.0000     0. 
  -1  -6   0     -0.11    1.23  0. 1.0000     0. 
   1   6   1    196.16    9.68  0. 1.0000     0. 
  -1  -6  -1    175.61    7.61  0. 1.0000     0. 
   1   6   2     61.93    2.69  0. 1.0000     0. 
   1   6   2     65.68    4.02  0. 1.0000     0. 
  -1  -6  -2     64.51    2.92  0. 1.0000     0. 
  -1  -6  -2     67.30    3.11  0. 1.0000     0. 
  -1  -6  -3     67.76    2.75  0. 1.0000     0. 
   1   6   3     67.96    3.15  0. 1.0000     0. 
   1   6   3     68.20    3.61  0. 1.0000     0. 
   1   6   4    570.96   22.95  0. 1.0000     0. 
   1   6   4    578.37   22.90  0. 1.0000     0. 
  -1  -6  -5    167.00    6.99  0. 1.0000     0. 
  -1  -6  -5    162.76    6.45  0. 1.0000     0. 
   1   6   5    160.59    6.86  0. 1.0000     0. 
   1   6   5    147.95    6.83  0. 1.0000     0. 
   1   6   6     67.74    3.15  0. 1.0000     0. 
  -1  -6  -6     78.95    3.51  0. 1.0000     0. 
   1   6   6     86.90    3.76  0. 1.0000     0. 
  -1  -6  -6     80.18    3.96  0. 1.0000     0. 
  -1  -6  -6     86.15    3.29  0. 1.0000     0. 
   1   6   6     79.25    3.86  0. 1.0000     0. 
  -1  -6  -7     22.53    2.27  0. 1.0000     0. 
   1   6   7     21.42    1.23  0. 1.0000     0. 
  -1  -6  -7     25.93    2.39  0. 1.0000     0. 
   1   6   7     20.60    1.99  0. 1.0000     0. 
  -1  -6  -7     25.80    1.80  0. 1.0000     0. 
   1   6   7     24.12    2.68  0. 1.0000     0. 
  -1  -6  -8      2.96    1.88  0. 1.0000     0. 
   1   6   8      0.13    0.87  0. 1.0000     0. 
  -1  -6  -8      3.89    2.18  0. 1.0000     0. 
  -1  -6  -8      1.29    1.72  0. 1.0000     0. 
  -1  -6  -8      2.71    1.54  0. 1.0000     0. 
   1   6   8      2.06    2.88  0. 1.0000     0. 
  -1  -6  -9     11.37    2.09  0. 1.0000     0. 
   1   6   9      1.08    1.28  0. 1.0000     0. 
  -1  -6  -9     14.02    2.87  0. 1.0000     0. 
   1   6   9      6.24    3.34  0. 1.0000     0. 
  -1  -6  -9      9.57    2.23  0. 1.0000     0. 
  -1  -6 -10      3.82    2.03  0. 1.0000     0. 
   1   6  10     -0.13    1.51  0. 1.0000     0. 
  -1  -6 -11    243.09    4.99  0. 1.0000     0. 
   1   6  11      1.17    2.16  0. 1.0000     0. 
  -1  -6 -12      6.06    2.50  0. 1.0000     0. 
  -1   7  14      1.38    3.47  0. 1.0000     0. 
   1  -7 -14      6.69    3.63  0. 1.0000     0. 
   1  -7 -13    150.41    5.34  0. 1.0000     0. 
  -1   7  13     -2.97    3.81  0. 1.0000     0. 
  -1   7  12      3.92    2.88  0. 1.0000     0. 
   1  -7 -12     -1.04    2.81  0. 1.0000     0. 
  -1   7  11      4.66    2.80  0. 1.0000     0. 
   1  -7 -11     22.24    2.88  0. 1.0000     0. 
  -1   7  10     14.32    2.73  0. 1.0000     0. 
   1  -7 -10     46.71    2.97  0. 1.0000     0. 
  -1   7   9     22.66    2.51  0. 1.0000     0. 
  -1   7   8     16.95    2.16  0. 1.0000     0. 
  -1   7   7      1.74    1.56  0. 1.0000     0. 
  -1   7   6    499.02   22.75  0. 1.0000     0. 
   1  -7  -6    636.12   22.74  0. 1.0000     0. 
  -1   7   5    109.40    5.31  0. 1.0000     0. 
  -1   7   5    104.31    5.09  0. 1.0000     0. 
   1  -7  -5    139.44    5.26  0. 1.0000     0. 
  -1   7   5    107.56    5.90  0. 1.0000     0. 
   1  -7  -5    123.85    5.16  0. 1.0000     0. 
   1  -7  -4    165.82    6.60  0. 1.0000     0. 
  -1   7   4    153.48    6.87  0. 1.0000     0. 
   1  -7  -4    186.52    6.84  0. 1.0000     0. 
   1  -7  -4    145.51    6.53  0. 1.0000     0. 
  -1   7   4    141.59    7.48  0. 1.0000     0. 
   1  -7  -4    153.84    6.54  0. 1.0000     0. 
  -1   7   4    145.42    6.38  0. 1.0000     0. 
  -1   7   4    152.16    6.61  0. 1.0000     0. 
  -1   7   3     -0.13    1.99  0. 1.0000     0. 
  -1   7   3     -0.05    1.22  0. 1.0000     0. 
   1  -7  -3      0.40    1.06  0. 1.0000     0. 
   1  -7  -3     -0.68    1.13  0. 1.0000     0. 
  -1   7   3      1.28    1.88  0. 1.0000     0. 
  -1   7   3     -0.42    0.97  0. 1.0000     0. 
  -1   7   2     76.17    2.89  0. 1.0000     0. 
  -1   7   2     68.74    3.29  0. 1.0000     0. 
  -1   7   2     59.89    3.73  0. 1.0000     0. 
  -1  -7   0      0.07    1.04  0. 1.0000     0. 
  -1  -7  -1     67.70    2.39  0. 1.0000     0. 
  -1  -7  -1     -0.05    0.97  0. 1.0000     0. 
   1   7   2     20.54    1.14  0. 1.0000     0. 
  -1  -7  -2     25.55    1.61  0. 1.0000     0. 
   1   7   2     33.92    3.29  0. 1.0000     0. 
   1   7   2     27.16    1.17  0. 1.0000     0. 
  -1  -7  -2     27.46    1.88  0. 1.0000     0. 
   1   7   3     44.14    2.29  0. 1.0000     0. 
   1   7   3     51.08    3.21  0. 1.0000     0. 
  -1  -7  -3     54.68    2.15  0. 1.0000     0. 
  -1  -7  -3     51.69    2.14  0. 1.0000     0. 
   1   7   3     54.29    3.66  0. 1.0000     0. 
   1   7   4    333.48   13.62  0. 1.0000     0. 
   1   7   4    329.40   13.21  0. 1.0000     0. 
   1   7   4    298.11   12.87  0. 1.0000     0. 
   1   7   5      6.02    1.29  0. 1.0000     0. 
   1   7   5      5.43    1.34  0. 1.0000     0. 
   1   7   6      1.25    0.71  0. 1.0000     0. 
   1   7   6      2.25    1.24  0. 1.0000     0. 
  -1  -7  -6      1.88    1.55  0. 1.0000     0. 
   1   7   6      2.61    1.31  0. 1.0000     0. 
  -1  -7  -6      1.58    0.69  0. 1.0000     0. 
  -1  -7  -7     61.14    3.64  0. 1.0000     0. 
   1   7   7     55.18    2.57  0. 1.0000     0. 
  -1  -7  -7     65.91    2.74  0. 1.0000     0. 
   1   7   7     67.36    3.35  0. 1.0000     0. 
  -1  -7  -7     51.84    2.79  0. 1.0000     0. 
   1   7   7     58.23    3.46  0. 1.0000     0. 
  -1  -7  -8     70.36    4.02  0. 1.0000     0. 
   1   7   8     62.09    4.28  0. 1.0000     0. 
   1   7   8     58.28    2.91  0. 1.0000     0. 
  -1  -7  -8     74.56    4.16  0. 1.0000     0. 
  -1  -7  -8     74.98    3.79  0. 1.0000     0. 
   1   7   8     61.14    3.57  0. 1.0000     0. 
  -1  -7  -8     76.31    3.44  0. 1.0000     0. 
   1   7   9      8.81    2.08  0. 1.0000     0. 
   1   7   9     14.79    3.59  0. 1.0000     0. 
  -1  -7  -9     15.46    1.83  0. 1.0000     0. 
  -1  -7  -9     15.12    2.57  0. 1.0000     0. 
  -1  -7  -9     12.27    2.24  0. 1.0000     0. 
   1   7   9      7.58    1.12  0. 1.0000     0. 
  -1  -7 -10     35.98    2.81  0. 1.0000     0. 
   1   7  10     15.86    4.24  0. 1.0000     0. 
   1   7  10     12.61    1.61  0. 1.0000     0. 
  -1  -7 -10     40.69    2.74  0. 1.0000     0. 
  -1  -7 -11    152.06    7.02  0. 1.0000     0. 
  -1  -7 -11    134.68    6.93  0. 1.0000     0. 
  -1  -7 -12     72.42    4.79  0. 1.0000     0. 
  -1  -7 -13     -0.53    2.87  0. 1.0000     0. 
   1  -8 -15     -3.58    3.85  0. 1.0000     0. 
  -1   8  15      0.48    4.50  0. 1.0000     0. 
  -1   8  15     -1.24    3.77  0. 1.0000     0. 
   1  -8 -14      5.65    3.67  0. 1.0000     0. 
  -1   8  14     -5.04    4.60  0. 1.0000     0. 
  -1   8  14      1.72    3.85  0. 1.0000     0. 
  -1   8  13      1.16    3.33  0. 1.0000     0. 
  -1   8  13      1.29    3.77  0. 1.0000     0. 
  -1   8  12      0.89    3.44  0. 1.0000     0. 
  -1   8  12      3.71    2.99  0. 1.0000     0. 
  -1   8  11      0.30    2.98  0. 1.0000     0. 
  -1   8  11      4.41    2.53  0. 1.0000     0. 
  -1   8  10      5.41    2.96  0. 1.0000     0. 
  -1   8  10      8.17    2.44  0. 1.0000     0. 
  -1   8   9     -0.17    2.03  0. 1.0000     0. 
   1  -8  -8      3.62    1.54  0. 1.0000     0. 
  -1   8   8      2.18    1.86  0. 1.0000     0. 
  -1   8   7    137.70    6.33  0. 1.0000     0. 
  -1   8   6      9.58    2.35  0. 1.0000     0. 
   1  -8  -6     13.58    1.82  0. 1.0000     0. 
  -1   8   6      9.82    1.67  0. 1.0000     0. 
  -1   8   5     34.26    3.19  0. 1.0000     0. 
  -1   8   5     36.96    2.10  0. 1.0000     0. 
   1  -8  -5     45.15    2.30  0. 1.0000     0. 
  -1   8   5     41.22    2.56  0. 1.0000     0. 
   1  -8  -5     44.91    2.33  0. 1.0000     0. 
  -1   8   5     34.92    1.47  0. 1.0000     0. 
  -1   8   5     28.57    1.45  0. 1.0000     0. 
   1  -8  -4     26.10    1.84  0. 1.0000     0. 
   1  -8  -4     22.90    1.92  0. 1.0000     0. 
  -1   8   4     23.00    3.09  0. 1.0000     0. 
  -1   8   4     28.12    2.26  0. 1.0000     0. 
  -1   8   4     26.62    1.86  0. 1.0000     0. 
   1  -8  -4     28.65    2.14  0. 1.0000     0. 
  -1   8   3    132.46    7.86  0. 1.0000     0. 
  -1   8   3    135.55    5.90  0. 1.0000     0. 
   1  -8  -3    124.46    5.88  0. 1.0000     0. 
  -1   8   3    137.60    6.41  0. 1.0000     0. 
  -1   8   2     35.88    2.58  0. 1.0000     0. 
  -1   8   2     36.49    2.06  0. 1.0000     0. 
  -1  -8  -1    127.00    6.01  0. 1.0000     0. 
   1   8   2     64.33    5.12  0. 1.0000     0. 
  -1  -8  -2     60.97    3.27  0. 1.0000     0. 
   1   8   2     60.44    2.66  0. 1.0000     0. 
   1   8   3     87.82    3.74  0. 1.0000     0. 
   1   8   3     82.27    3.84  0. 1.0000     0. 
  -1  -8  -3    100.18    4.42  0. 1.0000     0. 
   1   8   3    100.85    5.75  0. 1.0000     0. 
  -1  -8  -3    101.64    3.81  0. 1.0000     0. 
   1   8   4      0.27    0.72  0. 1.0000     0. 
  -1  -8  -4      0.87    1.39  0. 1.0000     0. 
   1   8   4     -0.29    2.02  0. 1.0000     0. 
  -1  -8  -4      0.78    0.51  0. 1.0000     0. 
   1   8   4      1.24    1.71  0. 1.0000     0. 
   1   8   5      2.16    1.19  0. 1.0000     0. 
   1   8   5      2.48    2.04  0. 1.0000     0. 
   1   8   5      2.25    1.46  0. 1.0000     0. 
   1   8   6     40.10    2.76  0. 1.0000     0. 
  -1  -8  -6     47.27    3.19  0. 1.0000     0. 
   1   8   6     38.82    2.53  0. 1.0000     0. 
   1   8   7    141.60    6.24  0. 1.0000     0. 
  -1  -8  -7    134.17    5.56  0. 1.0000     0. 
   1   8   7    122.16    5.59  0. 1.0000     0. 
  -1  -8  -7    147.50    6.34  0. 1.0000     0. 
  -1  -8  -7    146.51    6.46  0. 1.0000     0. 
   1   8   7    121.20    6.00  0. 1.0000     0. 
   1   8   8      1.07    2.32  0. 1.0000     0. 
  -1  -8  -8      2.01    1.82  0. 1.0000     0. 
   1   8   8      3.59    1.97  0. 1.0000     0. 
  -1  -8  -8      4.48    2.32  0. 1.0000     0. 
   1   8   8      2.39    0.94  0. 1.0000     0. 
   1   8   9     98.85    4.52  0. 1.0000     0. 
  -1  -8  -9    122.90    5.89  0. 1.0000     0. 
  -1  -8  -9    132.92    5.57  0. 1.0000     0. 
   1   8   9     87.01    5.20  0. 1.0000     0. 
   1   8   9    129.03    6.72  0. 1.0000     0. 
   1   8  10      3.69    2.27  0. 1.0000     0. 
   1   8  10      4.32    3.80  0. 1.0000     0. 
  -1  -8 -10      8.97    2.56  0. 1.0000     0. 
  -1  -8 -10      7.98    1.76  0. 1.0000     0. 
  -1  -8 -11     31.65    2.54  0. 1.0000     0. 
  -1  -8 -11     32.55    3.16  0. 1.0000     0. 
  -1  -8 -12     40.07    3.21  0. 1.0000     0. 
  -1  -8 -12     35.75    3.41  0. 1.0000     0. 
  -1  -8 -13      7.69    4.05  0. 1.0000     0. 
  -1  -8 -13      7.44    3.04  0. 1.0000     0. 
  -1  -8 -14      0.11    3.92  0. 1.0000     0. 
  -1  -8 -14      0.30    2.85  0. 1.0000     0. 
   1  -9 -16     -1.69    3.81  0. 1.0000     0. 
  -1   9  15      6.38    4.86  0. 1.0000     0. 
  -1   9  15     -4.56    3.84  0. 1.0000     0. 
  -1   9  14      4.22    4.29  0. 1.0000     0. 
  -1   9  14      0.57    3.50  0. 1.0000     0. 
  -1   9  13     -0.50    3.98  0. 1.0000     0. 
  -1   9  13     -0.17    2.99  0. 1.0000     0. 
  -1   9  12      0.23    3.53  0. 1.0000     0. 
  -1   9  12     -1.79    2.89  0. 1.0000     0. 
  -1   9  11     15.96    2.94  0. 1.0000     0. 
  -1   9  11      9.63    3.48  0. 1.0000     0. 
  -1   9  10      2.87    3.03  0. 1.0000     0. 
  -1   9  10      2.65    2.29  0. 1.0000     0. 
  -1   9   9     68.21    4.36  0. 1.0000     0. 
  -1   9   9     62.02    4.72  0. 1.0000     0. 
   1  -9  -8     38.46    2.56  0. 1.0000     0. 
  -1   9   8     29.97    2.83  0. 1.0000     0. 
  -1   9   7     22.52    3.29  0. 1.0000     0. 
   1  -9  -7     36.63    2.57  0. 1.0000     0. 
  -1   9   7     25.54    2.45  0. 1.0000     0. 
   1  -9  -6     65.55    3.37  0. 1.0000     0. 
  -1   9   6     50.44    4.41  0. 1.0000     0. 
  -1   9   6     66.33    3.83  0. 1.0000     0. 
  -1   9   6     63.46    2.73  0. 1.0000     0. 
   1  -9  -5      5.51    1.49  0. 1.0000     0. 
  -1   9   5      7.67    1.34  0. 1.0000     0. 
  -1   9   5      6.41    1.97  0. 1.0000     0. 
  -1   9   5      3.59    2.70  0. 1.0000     0. 
  -1   9   5      4.96    0.71  0. 1.0000     0. 
  -1   9   4    377.64   15.25  0. 1.0000     0. 
  -1   9   4    347.84   16.56  0. 1.0000     0. 
   1  -9  -4    320.60   14.49  0. 1.0000     0. 
   1  -9  -4    341.03   14.37  0. 1.0000     0. 
  -1   9   3     51.68    3.70  0. 1.0000     0. 
   1  -9  -3     51.97    3.32  0. 1.0000     0. 
  -1   9   3     62.70    5.72  0. 1.0000     0. 
  -1   9   3     60.00    3.17  0. 1.0000     0. 
  -1   9   2      0.61    1.30  0. 1.0000     0. 
  -1  -9  -1      1.04    1.73  0. 1.0000     0. 
   1   9   2      7.14    3.29  0. 1.0000     0. 
   1   9   2      3.98    0.76  0. 1.0000     0. 
  -1  -9  -2      4.62    1.75  0. 1.0000     0. 
  -1  -9  -3     19.65    2.33  0. 1.0000     0. 
   1   9   3     18.49    1.06  0. 1.0000     0. 
  -1  -9  -3     16.91    1.15  0. 1.0000     0. 
   1   9   3     15.30    3.36  0. 1.0000     0. 
  -1  -9  -3     19.17    1.98  0. 1.0000     0. 
   1   9   4     81.15    5.48  0. 1.0000     0. 
  -1  -9  -4     76.86    4.45  0. 1.0000     0. 
  -1  -9  -4     87.89    3.51  0. 1.0000     0. 
   1   9   4     65.74    4.81  0. 1.0000     0. 
   1   9   5     31.19    3.52  0. 1.0000     0. 
   1   9   5     31.51    3.05  0. 1.0000     0. 
  -1  -9  -5     36.92    2.90  0. 1.0000     0. 
  -1  -9  -5     40.41    3.03  0. 1.0000     0. 
   1   9   5     31.22    2.19  0. 1.0000     0. 
  -1  -9  -6     37.90    2.97  0. 1.0000     0. 
   1   9   6     34.75    3.46  0. 1.0000     0. 
   1   9   6     30.47    2.80  0. 1.0000     0. 
   1   9   6     31.79    2.37  0. 1.0000     0. 
   1   9   7     38.90    2.93  0. 1.0000     0. 
   1   9   7     30.70    2.48  0. 1.0000     0. 
  -1  -9  -7     42.53    3.19  0. 1.0000     0. 
   1   9   8      0.03    1.14  0. 1.0000     0. 
   1   9   8      0.38    1.84  0. 1.0000     0. 
  -1  -9  -8      0.44    1.97  0. 1.0000     0. 
   1   9   8      0.65    2.11  0. 1.0000     0. 
  -1  -9  -9     38.84    3.39  0. 1.0000     0. 
  -1  -9  -9     43.82    3.49  0. 1.0000     0. 
   1   9   9     34.06    3.07  0. 1.0000     0. 
   1   9   9     33.96    3.83  0. 1.0000     0. 
  -1  -9 -10    243.00   10.33  0. 1.0000     0. 
   1   9  10    225.29   10.98  0. 1.0000     0. 
   1   9  11     -0.08    2.49  0. 1.0000     0. 
  -1  -9 -11      3.00    3.15  0. 1.0000     0. 
   1   9  11     -2.08    4.24  0. 1.0000     0. 
   1   9  12     10.38    3.25  0. 1.0000     0. 
  -1  -9 -12     63.22    4.02  0. 1.0000     0. 
  -1  -9 -13      1.75    2.11  0. 1.0000     0. 
   1   9  13     -0.88    3.26  0. 1.0000     0. 
  -1  -9 -13      0.39    4.00  0. 1.0000     0. 
  -1  -9 -13      0.90    3.16  0. 1.0000     0. 
  -1  -9 -14      0.36    2.09  0. 1.0000     0. 
   1   9  14      1.08    3.40  0. 1.0000     0. 
  -1  -9 -14      3.02    4.38  0. 1.0000     0. 
  -1  -9 -14      4.13    3.48  0. 1.0000     0. 
  -1  -9 -15     -2.09    4.17  0. 1.0000     0. 
  -1  10  15      0.16    4.83  0. 1.0000     0. 
  -1  10  15     -1.73    3.74  0. 1.0000     0. 
  -1  10  14     -2.68    4.28  0. 1.0000     0. 
  -1  10  14     -2.28    3.69  0. 1.0000     0. 
  -1  10  13     -0.27    3.96  0. 1.0000     0. 
  -1  10  13     -0.44    3.33  0. 1.0000     0. 
  -1  10  12      1.62    2.96  0. 1.0000     0. 
  -1  10  12      2.00    3.68  0. 1.0000     0. 
  -1  10  11     -0.51    2.73  0. 1.0000     0. 
  -1  10  11      1.81    3.24  0. 1.0000     0. 
  -1  10  10     64.37    4.39  0. 1.0000     0. 
  -1  10  10     48.55    4.81  0. 1.0000     0. 
   1 -10  -9     41.87    3.00  0. 1.0000     0. 
  -1  10   9     33.18    3.05  0. 1.0000     0. 
  -1  10   9     27.47    3.56  0. 1.0000     0. 
  -1  10   8     25.94    3.38  0. 1.0000     0. 
   1 -10  -8     27.38    2.73  0. 1.0000     0. 
  -1  10   8     24.98    2.57  0. 1.0000     0. 
  -1  10   8     22.68    3.84  0. 1.0000     0. 
   1 -10  -7     69.16    3.43  0. 1.0000     0. 
  -1  10   7     42.31    4.49  0. 1.0000     0. 
  -1  10   7     58.78    3.68  0. 1.0000     0. 
  -1  10   7     47.75    2.66  0. 1.0000     0. 
  -1  10   6     63.61    3.53  0. 1.0000     0. 
   1 -10  -6     85.21    3.85  0. 1.0000     0. 
  -1  10   6     64.75    5.40  0. 1.0000     0. 
  -1  10   6     64.88    4.21  0. 1.0000     0. 
   1 -10  -6     87.72    4.06  0. 1.0000     0. 
  -1  10   6     67.75    2.99  0. 1.0000     0. 
   1 -10  -5     35.40    2.34  0. 1.0000     0. 
   1 -10  -5     34.22    2.59  0. 1.0000     0. 
  -1  10   5     29.69    4.13  0. 1.0000     0. 
  -1  10   5     34.55    3.29  0. 1.0000     0. 
  -1  10   5     34.45    2.38  0. 1.0000     0. 
  -1  10   4     54.82    3.13  0. 1.0000     0. 
   1 -10  -4     64.75    3.89  0. 1.0000     0. 
  -1  10   4     48.65    3.80  0. 1.0000     0. 
  -1  10   4     51.37    5.42  0. 1.0000     0. 
   1 -10  -4     52.97    3.32  0. 1.0000     0. 
   1 -10  -3      0.07    1.99  0. 1.0000     0. 
  -1  10   3      5.68    1.54  0. 1.0000     0. 
  -1 -10  -2      6.46    2.38  0. 1.0000     0. 
   1  10   2      2.94    0.84  0. 1.0000     0. 
   1  10   3     54.33    1.66  0. 1.0000     0. 
  -1 -10  -3     50.95    3.44  0. 1.0000     0. 
   1  10   3     53.86    5.34  0. 1.0000     0. 
  -1 -10  -3     50.91    2.75  0. 1.0000     0. 
  -1 -10  -4    123.39    6.36  0. 1.0000     0. 
  -1 -10  -4    112.79    6.39  0. 1.0000     0. 
   1  10   4    136.05    8.12  0. 1.0000     0. 
  -1 -10  -4    136.98    5.41  0. 1.0000     0. 
  -1 -10  -5     -0.42    2.04  0. 1.0000     0. 
  -1 -10  -5      1.18    1.97  0. 1.0000     0. 
   1  10   5      0.28    2.75  0. 1.0000     0. 
  -1 -10  -5      1.24    0.77  0. 1.0000     0. 
   1  10   5     -0.22    2.32  0. 1.0000     0. 
   1  10   6    105.54    6.71  0. 1.0000     0. 
  -1 -10  -6    124.29    6.11  0. 1.0000     0. 
   1  10   6    109.34    6.28  0. 1.0000     0. 
   1  10   6    118.53    5.45  0. 1.0000     0. 
   1  10   7     11.35    2.42  0. 1.0000     0. 
   1  10   7     11.43    1.87  0. 1.0000     0. 
  -1 -10  -7     16.01    2.88  0. 1.0000     0. 
   1  10   7     12.00    3.17  0. 1.0000     0. 
  -1 -10  -8     88.98    4.98  0. 1.0000     0. 
   1  10   8     79.31    4.83  0. 1.0000     0. 
   1  10   8     78.32    4.49  0. 1.0000     0. 
   1  10   9      1.22    2.82  0. 1.0000     0. 
  -1 -10  -9      3.64    2.48  0. 1.0000     0. 
   1  10   9      3.14    2.37  0. 1.0000     0. 
  -1 -10 -10    169.20    8.07  0. 1.0000     0. 
   1  10  10    194.68    9.07  0. 1.0000     0. 
   1  10  11      2.66    4.27  0. 1.0000     0. 
   1  10  11      5.54    2.83  0. 1.0000     0. 
   1  10  12     12.51    3.36  0. 1.0000     0. 
  -1 -10 -12     34.90    3.90  0. 1.0000     0. 
   1  10  13     -1.46    3.47  0. 1.0000     0. 
  -1 -10 -13      4.93    3.75  0. 1.0000     0. 
   1  10  14     -0.45    3.55  0. 1.0000     0. 
  -1 -10 -14      4.05    3.82  0. 1.0000     0. 
   1  10  15     -1.95    3.76  0. 1.0000     0. 
  -1 -10 -15      3.06    4.82  0. 1.0000     0. 
  -1 -10 -15      4.78    3.96  0. 1.0000     0. 
  -1  11  15     -1.02    5.18  0. 1.0000     0. 
  -1  11  15      2.71    3.88  0. 1.0000     0. 
  -1  11  14     -3.21    3.46  0. 1.0000     0. 
  -1  11  14      7.00    4.61  0. 1.0000     0. 
  -1  11  13      5.43    3.45  0. 1.0000     0. 
  -1  11  13      0.28    3.94  0. 1.0000     0. 
  -1  11  12     -2.36    3.67  0. 1.0000     0. 
  -1  11  12     -0.08    2.94  0. 1.0000     0. 
  -1  11  11      0.87    3.50  0. 1.0000     0. 
  -1  11  11      1.32    2.82  0. 1.0000     0. 
  -1  11  10      2.11    3.25  0. 1.0000     0. 
   1 -11 -10      2.10    2.51  0. 1.0000     0. 
  -1  11  10     -0.95    4.12  0. 1.0000     0. 
  -1  11  10      1.93    2.48  0. 1.0000     0. 
  -1  11   9     59.58    4.13  0. 1.0000     0. 
   1 -11  -9     65.44    3.70  0. 1.0000     0. 
  -1  11   9     50.35    4.77  0. 1.0000     0. 
  -1  11   9     41.55    5.30  0. 1.0000     0. 
  -1  11   8     30.37    3.27  0. 1.0000     0. 
  -1  11   8     24.49    3.85  0. 1.0000     0. 
   1 -11  -8     36.98    3.03  0. 1.0000     0. 
  -1  11   8     22.26    4.25  0. 1.0000     0. 
  -1  11   7      2.44    2.39  0. 1.0000     0. 
   1 -11  -7      1.29    2.32  0. 1.0000     0. 
  -1  11   7     -2.13    3.54  0. 1.0000     0. 
  -1  11   7      0.13    3.11  0. 1.0000     0. 
   1 -11  -6     25.12    2.23  0. 1.0000     0. 
   1 -11  -6     31.79    2.59  0. 1.0000     0. 
  -1  11   6     23.58    2.05  0. 1.0000     0. 
  -1  11   6     23.39    4.34  0. 1.0000     0. 
  -1  11   6     25.19    3.32  0. 1.0000     0. 
  -1  11   6     21.42    1.31  0. 1.0000     0. 
  -1  11   5     10.37    1.74  0. 1.0000     0. 
  -1  11   5     10.26    2.50  0. 1.0000     0. 
   1 -11  -5     15.44    2.74  0. 1.0000     0. 
   1 -11  -5     14.91    2.24  0. 1.0000     0. 
   1 -11  -5     10.54    2.08  0. 1.0000     0. 
  -1  11   5      9.47    4.37  0. 1.0000     0. 
  -1  11   4    128.70    8.91  0. 1.0000     0. 
  -1  11   4     93.38    5.49  0. 1.0000     0. 
   1 -11  -4     99.72    4.92  0. 1.0000     0. 
  -1  11   4    126.11    4.91  0. 1.0000     0. 
   1 -11  -3      1.65    1.92  0. 1.0000     0. 
  -1  11   3      2.63    1.66  0. 1.0000     0. 
  -1 -11  -2      1.41    1.88  0. 1.0000     0. 
  -1 -11  -2      2.98    2.61  0. 1.0000     0. 
   1  11   3     94.84    2.06  0. 1.0000     0. 
  -1 -11  -3     98.21    3.54  0. 1.0000     0. 
   1  11   3     98.07    7.29  0. 1.0000     0. 
  -1 -11  -3     81.88    4.21  0. 1.0000     0. 
   1  11   4      4.60    0.78  0. 1.0000     0. 
  -1 -11  -4      4.66    2.44  0. 1.0000     0. 
   1  11   4      5.51    4.01  0. 1.0000     0. 
  -1 -11  -4      3.48    0.95  0. 1.0000     0. 
  -1 -11  -4      8.21    2.98  0. 1.0000     0. 
  -1 -11  -5     43.57    3.47  0. 1.0000     0. 
   1  11   5     51.96    5.32  0. 1.0000     0. 
  -1 -11  -5     45.64    3.54  0. 1.0000     0. 
   1  11   5     46.43    4.24  0. 1.0000     0. 
  -1 -11  -5     55.92    2.49  0. 1.0000     0. 
  -1 -11  -6      0.38    2.44  0. 1.0000     0. 
   1  11   6      0.75    1.65  0. 1.0000     0. 
   1  11   6      0.32    3.27  0. 1.0000     0. 
   1  11   6      2.62    2.69  0. 1.0000     0. 
   1  11   7     -0.77    2.64  0. 1.0000     0. 
   1  11   7      1.67    1.91  0. 1.0000     0. 
  -1 -11  -7     -0.76    2.61  0. 1.0000     0. 
   1  11   7      3.24    3.40  0. 1.0000     0. 
   1  11   8     19.83    3.13  0. 1.0000     0. 
  -1 -11  -8     24.27    3.07  0. 1.0000     0. 
   1  11   8     18.92    2.42  0. 1.0000     0. 
   1  11   8     19.54    3.95  0. 1.0000     0. 
   1  11   9     11.93    2.89  0. 1.0000     0. 
   1  11   9     21.99    3.24  0. 1.0000     0. 
  -1 -11  -9     18.48    2.92  0. 1.0000     0. 
   1  11  10     30.00    4.17  0. 1.0000     0. 
   1  11  10     24.71    3.47  0. 1.0000     0. 
  -1 -11 -10     21.55    4.14  0. 1.0000     0. 
   1  11  11     -3.22    4.57  0. 1.0000     0. 
  -1 -11 -11      0.78    3.24  0. 1.0000     0. 
   1  11  11     -1.45    2.88  0. 1.0000     0. 
   1  11  12      5.48    5.16  0. 1.0000     0. 
   1  11  12      7.32    3.21  0. 1.0000     0. 
   1  11  13      5.61    3.59  0. 1.0000     0. 
   1  11  14      1.81    3.72  0. 1.0000     0. 
  -1  12  14     -6.18    4.78  0. 1.0000     0. 
  -1  12  14      2.72    3.61  0. 1.0000     0. 
  -1  12  13      1.20    3.19  0. 1.0000     0. 
  -1  12  13      3.84    4.44  0. 1.0000     0. 
  -1  12  12     10.17    4.28  0. 1.0000     0. 
  -1  12  12      8.18    3.02  0. 1.0000     0. 
   1 -12 -11      3.84    2.77  0. 1.0000     0. 
  -1  12  11      3.56    3.07  0. 1.0000     0. 
  -1  12  11      2.77    4.58  0. 1.0000     0. 
  -1  12  11      1.77    4.00  0. 1.0000     0. 
  -1  12  10     -1.92    3.96  0. 1.0000     0. 
   1 -12 -10      1.39    2.46  0. 1.0000     0. 
  -1  12  10      1.44    2.88  0. 1.0000     0. 
  -1  12  10      0.73    4.44  0. 1.0000     0. 
  -1  12   9      2.62    3.68  0. 1.0000     0. 
  -1  12   9      8.65    3.06  0. 1.0000     0. 
   1 -12  -9     10.18    2.53  0. 1.0000     0. 
  -1  12   9      7.09    4.27  0. 1.0000     0. 
  -1  12   8      8.29    3.65  0. 1.0000     0. 
  -1  12   8      9.20    2.92  0. 1.0000     0. 
   1 -12  -8     15.62    2.99  0. 1.0000     0. 
  -1  12   8      4.34    4.04  0. 1.0000     0. 
  -1  12   7      7.35    3.92  0. 1.0000     0. 
  -1  12   7      6.94    3.23  0. 1.0000     0. 
   1 -12  -7      8.30    2.58  0. 1.0000     0. 
  -1  12   7     11.49    4.29  0. 1.0000     0. 
   1 -12  -6      5.46    2.22  0. 1.0000     0. 
   1 -12  -6      5.24    2.54  0. 1.0000     0. 
  -1  12   6      2.92    4.31  0. 1.0000     0. 
  -1  12   6      5.79    1.66  0. 1.0000     0. 
  -1  12   6      3.10    3.42  0. 1.0000     0. 
  -1  12   6      3.05    2.60  0. 1.0000     0. 
  -1  12   5    108.51    5.35  0. 1.0000     0. 
   1 -12  -5    124.93    5.85  0. 1.0000     0. 
   1 -12  -5    130.89    6.39  0. 1.0000     0. 
   1 -12  -5    104.24    5.56  0. 1.0000     0. 
  -1  12   5    103.28    8.94  0. 1.0000     0. 
  -1  12   5     78.96    6.84  0. 1.0000     0. 
  -1  12   5     98.50    6.26  0. 1.0000     0. 
   1 -12  -4      0.08    2.20  0. 1.0000     0. 
   1 -12  -4     -1.10    2.28  0. 1.0000     0. 
  -1 -12  -3     -0.74    2.84  0. 1.0000     0. 
  -1 -12  -3      6.02    2.61  0. 1.0000     0. 
  -1 -12  -4     26.65    3.46  0. 1.0000     0. 
  -1 -12  -4     29.09    2.87  0. 1.0000     0. 
   1  12   4     30.66    5.49  0. 1.0000     0. 
  -1 -12  -4     31.16    3.73  0. 1.0000     0. 
  -1 -12  -4     25.35    1.69  0. 1.0000     0. 
   1  12   4     25.34    1.57  0. 1.0000     0. 
  -1 -12  -5      0.65    2.52  0. 1.0000     0. 
  -1 -12  -5      3.16    2.52  0. 1.0000     0. 
   1  12   5      4.28    4.11  0. 1.0000     0. 
  -1 -12  -5      3.28    1.07  0. 1.0000     0. 
   1  12   6      0.80    3.94  0. 1.0000     0. 
   1  12   6      3.84    1.76  0. 1.0000     0. 
  -1 -12  -6      2.73    2.77  0. 1.0000     0. 
  -1 -12  -6      0.33    2.68  0. 1.0000     0. 
   1  12   6      5.25    2.98  0. 1.0000     0. 
  -1 -12  -7     37.50    3.54  0. 1.0000     0. 
   1  12   7     31.37    4.96  0. 1.0000     0. 
   1  12   7     34.87    4.21  0. 1.0000     0. 
   1  12   7     32.31    2.75  0. 1.0000     0. 
   1  12   8      0.13    3.06  0. 1.0000     0. 
   1  12   8      2.15    2.03  0. 1.0000     0. 
   1  12   8      0.17    3.83  0. 1.0000     0. 
  -1 -12  -8      3.80    2.95  0. 1.0000     0. 
   1  12   9    127.98    8.74  0. 1.0000     0. 
  -1 -12  -9    146.81    7.43  0. 1.0000     0. 
   1  12   9    124.31    7.58  0. 1.0000     0. 
   1  12   9    136.87    6.78  0. 1.0000     0. 
   1  12  10      9.02    3.52  0. 1.0000     0. 
  -1 -12 -10     11.44    3.05  0. 1.0000     0. 
   1  12  10      9.78    4.53  0. 1.0000     0. 
   1  12  10     10.97    3.49  0. 1.0000     0. 
   1  12  11      0.12    3.46  0. 1.0000     0. 
   1  12  11      0.99    4.53  0. 1.0000     0. 
  -1 -12 -11     -3.87    3.34  0. 1.0000     0. 
   1  12  12      1.08    3.49  0. 1.0000     0. 
   1  12  12      2.19    5.00  0. 1.0000     0. 
   1  12  13      4.77    3.65  0. 1.0000     0. 
  -1  13  13      0.36    4.90  0. 1.0000     0. 
  -1  13  13     -0.32    3.83  0. 1.0000     0. 
  -1  13  13     -0.46    5.69  0. 1.0000     0. 
  -1  13  12      1.39    4.52  0. 1.0000     0. 
  -1  13  12      5.41    5.70  0. 1.0000     0. 
  -1  13  12      3.70    3.58  0. 1.0000     0. 
  -1  13  11      0.17    4.36  0. 1.0000     0. 
  -1  13  11     -0.10    3.32  0. 1.0000     0. 
   1 -13 -11      2.87    3.56  0. 1.0000     0. 
  -1  13  11      4.45    4.91  0. 1.0000     0. 
  -1  13  10     21.97    4.95  0. 1.0000     0. 
  -1  13  10     24.59    3.84  0. 1.0000     0. 
  -1  13  10     22.89    5.49  0. 1.0000     0. 
   1 -13 -10     31.75    3.24  0. 1.0000     0. 
   1 -13  -9     -1.68    2.61  0. 1.0000     0. 
  -1  13   9      2.06    4.79  0. 1.0000     0. 
  -1  13   9      1.70    3.26  0. 1.0000     0. 
  -1  13   9     -1.71    3.96  0. 1.0000     0. 
  -1  13   8     16.80    4.59  0. 1.0000     0. 
  -1  13   8     15.93    3.54  0. 1.0000     0. 
   1 -13  -8     24.34    3.09  0. 1.0000     0. 
  -1  13   8     15.21    4.87  0. 1.0000     0. 
  -1  13   7     11.30    3.39  0. 1.0000     0. 
   1 -13  -7     17.34    2.27  0. 1.0000     0. 
   1 -13  -7     14.91    2.62  0. 1.0000     0. 
   1 -13  -7     16.68    2.90  0. 1.0000     0. 
  -1  13   7      9.61    5.08  0. 1.0000     0. 
  -1  13   7     15.06    4.50  0. 1.0000     0. 
  -1  13   6     38.78    4.15  0. 1.0000     0. 
   1 -13  -6     46.88    3.03  0. 1.0000     0. 
   1 -13  -6     52.46    3.91  0. 1.0000     0. 
  -1  13   6     45.84    6.63  0. 1.0000     0. 
  -1  13   6     34.89    5.21  0. 1.0000     0. 
  -1  13   6     41.71    3.09  0. 1.0000     0. 
   1 -13  -6     45.63    3.32  0. 1.0000     0. 
   1 -13  -5     -0.04    1.89  0. 1.0000     0. 
  -1  13   5      1.11    1.89  0. 1.0000     0. 
   1 -13  -5     -0.16    2.62  0. 1.0000     0. 
   1 -13  -5      0.07    2.33  0. 1.0000     0. 
  -1  13   5     -1.91    4.63  0. 1.0000     0. 
  -1  13   4      0.77    1.93  0. 1.0000     0. 
   1 -13  -4     -0.51    2.08  0. 1.0000     0. 
  -1 -13  -3      0.74    2.73  0. 1.0000     0. 
  -1 -13  -3     -1.97    2.15  0. 1.0000     0. 
   1  13   3     -0.99    0.99  0. 1.0000     0. 
   1  13   4     -0.53    1.00  0. 1.0000     0. 
  -1 -13  -4     -0.94    2.89  0. 1.0000     0. 
  -1 -13  -4     -1.10    3.44  0. 1.0000     0. 
   1  13   4     -0.76    4.71  0. 1.0000     0. 
  -1 -13  -4      0.27    2.30  0. 1.0000     0. 
  -1 -13  -5      5.38    2.65  0. 1.0000     0. 
  -1 -13  -5      6.26    2.99  0. 1.0000     0. 
   1  13   5      7.30    5.08  0. 1.0000     0. 
  -1 -13  -6      4.32    3.02  0. 1.0000     0. 
  -1 -13  -6      6.30    3.18  0. 1.0000     0. 
   1  13   6      8.58    4.71  0. 1.0000     0. 
   1  13   7     11.57    2.27  0. 1.0000     0. 
   1  13   7      5.40    4.53  0. 1.0000     0. 
  -1 -13  -7      7.76    2.94  0. 1.0000     0. 
   1  13   7      8.70    3.39  0. 1.0000     0. 
  -1 -13  -8     45.59    4.97  0. 1.0000     0. 
   1  13   8     45.86    5.96  0. 1.0000     0. 
   1  13   8     40.91    5.01  0. 1.0000     0. 
   1  13   8     33.20    3.05  0. 1.0000     0. 
   1  13   9      6.58    2.58  0. 1.0000     0. 
  -1 -13  -9      8.90    3.19  0. 1.0000     0. 
   1  13   9      5.09    4.62  0. 1.0000     0. 
   1  13   9      9.45    4.16  0. 1.0000     0. 
   1  13  10     20.25    4.11  0. 1.0000     0. 
   1  13  10     15.50    3.53  0. 1.0000     0. 
  -1 -13 -10     19.49    3.37  0. 1.0000     0. 
   1  13  10     13.25    5.06  0. 1.0000     0. 
   1  13  11      8.04    4.29  0. 1.0000     0. 
   1  13  11      3.06    3.89  0. 1.0000     0. 
  -1 -13 -11      5.03    3.46  0. 1.0000     0. 
   1  13  11      6.49    5.24  0. 1.0000     0. 
   1  13  12      9.18    4.14  0. 1.0000     0. 
  -1 -13 -12      8.60    3.81  0. 1.0000     0. 
   1  13  12      9.05    5.68  0. 1.0000     0. 
   1  13  12      7.42    5.13  0. 1.0000     0. 
   1  13  13      0.44    4.16  0. 1.0000     0. 
  -1  14  12      2.20    5.09  0. 1.0000     0. 
  -1  14  12      1.46    3.70  0. 1.0000     0. 
   1 -14 -12     -0.90    3.24  0. 1.0000     0. 
  -1  14  12     -2.55    5.98  0. 1.0000     0. 
  -1  14  11     14.49    5.09  0. 1.0000     0. 
  -1  14  11     17.35    3.93  0. 1.0000     0. 
   1 -14 -11     25.03    3.32  0. 1.0000     0. 
  -1  14  11      9.96    5.70  0. 1.0000     0. 
  -1  14  10      0.66    3.60  0. 1.0000     0. 
  -1  14  10     -4.05    4.81  0. 1.0000     0. 
   1 -14 -10      1.07    3.16  0. 1.0000     0. 
  -1  14  10      0.52    5.39  0. 1.0000     0. 
   1 -14  -9     35.99    3.58  0. 1.0000     0. 
  -1  14   9     23.23    4.13  0. 1.0000     0. 
  -1  14   9     19.99    6.28  0. 1.0000     0. 
  -1  14   9     23.76    6.14  0. 1.0000     0. 
   1 -14  -8     35.65    3.56  0. 1.0000     0. 
  -1  14   8     24.99    6.55  0. 1.0000     0. 
  -1  14   8     33.35    4.35  0. 1.0000     0. 
  -1  14   8     32.73    5.66  0. 1.0000     0. 
   1 -14  -7      6.44    2.64  0. 1.0000     0. 
   1 -14  -7      6.34    3.09  0. 1.0000     0. 
  -1  14   7      1.33    5.64  0. 1.0000     0. 
   1 -14  -7      4.38    2.09  0. 1.0000     0. 
  -1  14   7      3.52    3.24  0. 1.0000     0. 
  -1  14   7      1.92    1.89  0. 1.0000     0. 
  -1  14   7      7.21    4.38  0. 1.0000     0. 
   1 -14  -6      3.14    2.51  0. 1.0000     0. 
   1 -14  -6      2.33    2.92  0. 1.0000     0. 
  -1  14   6      8.21    6.26  0. 1.0000     0. 
   1 -14  -6      3.14    2.04  0. 1.0000     0. 
  -1  14   6      4.73    2.14  0. 1.0000     0. 
   1 -14  -5     -2.41    2.73  0. 1.0000     0. 
   1 -14  -5      0.52    2.56  0. 1.0000     0. 
   1 -14  -5      1.96    1.91  0. 1.0000     0. 
  -1 -14  -4     -0.11    3.10  0. 1.0000     0. 
  -1 -14  -4      4.18    2.59  0. 1.0000     0. 
  -1 -14  -4      0.25    3.83  0. 1.0000     0. 
  -1 -14  -5      5.27    3.02  0. 1.0000     0. 
  -1 -14  -5     11.79    3.21  0. 1.0000     0. 
   1  14   5      1.15    5.88  0. 1.0000     0. 
  -1 -14  -6      7.80    3.27  0. 1.0000     0. 
  -1 -14  -6      7.34    3.27  0. 1.0000     0. 
   1  14   6      6.81    5.76  0. 1.0000     0. 
   1  14   7      7.09    2.23  0. 1.0000     0. 
  -1 -14  -7      4.48    3.38  0. 1.0000     0. 
   1  14   7      9.05    5.41  0. 1.0000     0. 
  -1 -14  -8     19.44    3.71  0. 1.0000     0. 
   1  14   8     13.29    2.42  0. 1.0000     0. 
   1  14   8     14.44    5.65  0. 1.0000     0. 
   1  14   8     13.84    4.11  0. 1.0000     0. 
   1  14   9      3.93    5.38  0. 1.0000     0. 
  -1 -14  -9      6.01    3.37  0. 1.0000     0. 
   1  14   9      6.46    2.47  0. 1.0000     0. 
   1  14   9      2.93    4.11  0. 1.0000     0. 
   1  14  10      1.61    3.11  0. 1.0000     0. 
  -1 -14 -10     -1.02    3.12  0. 1.0000     0. 
   1  14  10     -0.93    5.45  0. 1.0000     0. 
   1  14  10      5.56    4.84  0. 1.0000     0. 
   1  14  11     -2.69    4.22  0. 1.0000     0. 
  -1 -14 -11      0.10    3.31  0. 1.0000     0. 
   1  14  11      3.22    5.62  0. 1.0000     0. 
   1  14  11      4.72    4.18  0. 1.0000     0. 
  -1 -14 -12      1.96    4.09  0. 1.0000     0. 
   1  14  12      2.81    5.91  0. 1.0000     0. 
   1  14  12     -1.68    4.63  0. 1.0000     0. 
  -1  15  11      6.96    5.63  0. 1.0000     0. 
  -1  15  11     10.48    4.11  0. 1.0000     0. 
   1 -15 -11     12.13    3.31  0. 1.0000     0. 
  -1  15  11      6.10    6.57  0. 1.0000     0. 
   1 -15 -10      4.11    3.12  0. 1.0000     0. 
  -1  15  10      5.31    3.68  0. 1.0000     0. 
  -1  15  10     -2.20    6.14  0. 1.0000     0. 
  -1  15  10      8.20    5.96  0. 1.0000     0. 
  -1  15   9     49.05    5.22  0. 1.0000     0. 
  -1  15   9     51.17    8.14  0. 1.0000     0. 
  -1  15   9     41.82    6.55  0. 1.0000     0. 
  -1  15   8      4.58    3.14  0. 1.0000     0. 
   1 -15  -8      2.62    3.08  0. 1.0000     0. 
  -1  15   8      1.88    6.50  0. 1.0000     0. 
  -1  15   8      2.68    4.74  0. 1.0000     0. 
   1 -15  -7     12.15    2.41  0. 1.0000     0. 
   1 -15  -7     14.30    3.42  0. 1.0000     0. 
  -1  15   7     13.94    7.21  0. 1.0000     0. 
  -1  15   7      9.59    2.28  0. 1.0000     0. 
   1 -15  -6      3.86    2.70  0. 1.0000     0. 
   1 -15  -6      1.34    3.25  0. 1.0000     0. 
  -1  15   6      1.35    2.20  0. 1.0000     0. 
   1 -15  -6     -0.24    2.09  0. 1.0000     0. 
  -1  15   5      0.07    1.69  0. 1.0000     0. 
  -1 -15  -4     -0.12    2.89  0. 1.0000     0. 
  -1 -15  -4     -1.28    2.51  0. 1.0000     0. 
  -1 -15  -4     -1.49    3.11  0. 1.0000     0. 
  -1 -15  -5      1.48    3.32  0. 1.0000     0. 
  -1 -15  -5     -2.53    3.11  0. 1.0000     0. 
  -1 -15  -6     -0.52    3.39  0. 1.0000     0. 
  -1 -15  -6      2.06    3.23  0. 1.0000     0. 
   1  15   6     -0.79    6.23  0. 1.0000     0. 
  -1 -15  -7     16.06    3.82  0. 1.0000     0. 
   1  15   7     17.10    6.73  0. 1.0000     0. 
   1  15   7     12.38    2.54  0. 1.0000     0. 
   1  15   8      4.61    2.36  0. 1.0000     0. 
  -1 -15  -8      4.59    3.57  0. 1.0000     0. 
   1  15   8      6.96    6.23  0. 1.0000     0. 
   1  15   9      0.79    2.45  0. 1.0000     0. 
  -1 -15  -9     -1.34    3.61  0. 1.0000     0. 
   1  15   9     -3.13    5.90  0. 1.0000     0. 
   1  15   9      0.21    4.23  0. 1.0000     0. 
  -1 -15 -10      6.88    3.56  0. 1.0000     0. 
   1  15  10      2.77    6.23  0. 1.0000     0. 
   1  15  10      7.19    3.12  0. 1.0000     0. 
   1  15  10      6.49    4.81  0. 1.0000     0. 
  -1 -15 -11     23.19    4.06  0. 1.0000     0. 
   1  15  11     14.68    6.90  0. 1.0000     0. 
   1  15  11     34.10    6.31  0. 1.0000     0. 
   1 -16 -10     17.77    3.67  0. 1.0000     0. 
  -1  16  10     12.74    7.66  0. 1.0000     0. 
  -1  16  10     13.74    4.33  0. 1.0000     0. 
  -1  16  10      2.21    5.90  0. 1.0000     0. 
   1 -16  -9      3.80    3.31  0. 1.0000     0. 
  -1  16   9     -0.84    7.27  0. 1.0000     0. 
  -1  16   9      5.17    5.55  0. 1.0000     0. 
   1 -16  -8      0.87    3.39  0. 1.0000     0. 
  -1  16   8      4.07    6.98  0. 1.0000     0. 
   1 -16  -7     -0.59    2.34  0. 1.0000     0. 
   1 -16  -7      0.57    3.58  0. 1.0000     0. 
  -1  16   7      0.67    2.14  0. 1.0000     0. 
  -1  16   6     -0.51    1.91  0. 1.0000     0. 
   1 -16  -6      1.23    2.11  0. 1.0000     0. 
   1 -16  -6     -3.24    2.72  0. 1.0000     0. 
   1 -16  -6      3.45    3.12  0. 1.0000     0. 
  -1 -16  -5     -0.23    2.72  0. 1.0000     0. 
  -1 -16  -5     -1.36    3.32  0. 1.0000     0. 
  -1 -16  -6      2.32    3.35  0. 1.0000     0. 
  -1 -16  -6     -3.82    3.50  0. 1.0000     0. 
   1  16   7     14.20    2.58  0. 1.0000     0. 
  -1 -16  -7     13.70    4.19  0. 1.0000     0. 
   1  16   7      5.66    6.92  0. 1.0000     0. 
  -1 -16  -8     15.26    4.08  0. 1.0000     0. 
   1  16   8     11.26    7.26  0. 1.0000     0. 
   1  16   8     14.75    2.83  0. 1.0000     0. 
  -1 -16  -9     32.08    4.92  0. 1.0000     0. 
   1  16   9     31.12    7.61  0. 1.0000     0. 
   1  16   9     25.43    3.14  0. 1.0000     0. 
  -1 -16 -10      7.16    3.99  0. 1.0000     0. 
   1  16  10      3.99    6.92  0. 1.0000     0. 
   1  16  10      2.81    4.74  0. 1.0000     0. 
   1 -17  -9      4.22    3.65  0. 1.0000     0. 
  -1  17   9      0.51    7.88  0. 1.0000     0. 
   1 -17  -8      9.50    3.77  0. 1.0000     0. 
  -1  17   7     -0.50    1.98  0. 1.0000     0. 
   1 -17  -7     -0.94    3.08  0. 1.0000     0. 
  -1 -17  -6     -0.93    3.11  0. 1.0000     0. 
  -1 -17  -6     -1.53    3.39  0. 1.0000     0. 
   1  17   7     -1.55    2.46  0. 1.0000     0. 
  -1 -17  -7      2.07    3.96  0. 1.0000     0. 
  -1 -17  -7     -0.87    4.02  0. 1.0000     0. 
   1  17   7      9.88    6.45  0. 1.0000     0. 
   1  17   8     20.43    3.12  0. 1.0000     0. 
  -1 -17  -8     21.94    4.63  0. 1.0000     0. 
   1  17   8     17.82    8.69  0. 1.0000     0. 
  -1 -17  -9      5.34    4.31  0. 1.0000     0. 
   1  17   9      7.14    7.88  0. 1.0000     0. 
   1 -18  -8      2.05    3.43  0. 1.0000     0. 
   1  18   7      0.37    2.48  0. 1.0000     0. 
  -1 -18  -7      0.28    3.64  0. 1.0000     0. 
  -1 -18  -7     -0.80    3.79  0. 1.0000     0. 
   2   0  -8     -0.04    0.84  0. 1.0000     0. 
  -2   0   8      0.33    2.26  0. 1.0000     0. 
  -2   0   7      1.94    2.18  0. 1.0000     0. 
   2   0  -6    140.66    6.54  0. 1.0000     0. 
   2   0  -5      0.32    0.99  0. 1.0000     0. 
  -2   0   5      0.26    1.60  0. 1.0000     0. 
  -2   0   4     12.68    1.17  0. 1.0000     0. 
  -2   0   4     17.86    1.87  0. 1.0000     0. 
  -2   0   3      1.29    0.66  0. 1.0000     0. 
  -2   0   3      1.67    1.18  0. 1.0000     0. 
  -2   0   3      0.02    0.70  0. 1.0000     0. 
  -2   0   3      0.07    0.44  0. 1.0000     0. 
   2   0  -3      1.98    0.50  0. 1.0000     0. 
  -2   0   2    141.16    6.05  0. 1.0000     0. 
  -2   0   2    135.03    6.14  0. 1.0000     0. 
  -2   0   2    162.18    6.45  0. 1.0000     0. 
   2   0  -1      0.43    0.99  0. 1.0000     0. 
  -2   0   1     -0.23    0.95  0. 1.0000     0. 
   2   0  -1      1.20    1.39  0. 1.0000     0. 
  -2   0   1      0.90    1.22  0. 1.0000     0. 
  -2   0   1      0.17    0.76  0. 1.0000     0. 
   2   0   0     64.61    2.97  0. 1.0000     0. 
  -2   0   0     65.82    2.62  0. 1.0000     0. 
   2   0   0     68.60    2.95  0. 1.0000     0. 
   2   0   0     44.31    2.37  0. 1.0000     0. 
  -2   0   0     67.85    2.92  0. 1.0000     0. 
  -2   0   0     55.43    2.82  0. 1.0000     0. 
   2   0   0     62.40    2.99  0. 1.0000     0. 
  -2   0  -1      1.84    0.75  0. 1.0000     0. 
   2   0   1      4.01    1.27  0. 1.0000     0. 
  -2   0  -1      0.76    1.32  0. 1.0000     0. 
   2   0   1     -0.44    1.59  0. 1.0000     0. 
   2   0   1      1.35    0.91  0. 1.0000     0. 
  -2   0  -1      3.61    0.87  0. 1.0000     0. 
  -2   0  -1      4.26    1.35  0. 1.0000     0. 
   2   0   2     88.74    3.61  0. 1.0000     0. 
  -2   0  -2     73.13    3.46  0. 1.0000     0. 
  -2   0  -2     71.01    3.66  0. 1.0000     0. 
   2   0   2     76.33    3.33  0. 1.0000     0. 
   2   0   2     71.13    3.57  0. 1.0000     0. 
  -2   0  -2     76.82    3.45  0. 1.0000     0. 
   2   0   2     87.33    4.50  0. 1.0000     0. 
  -2   0  -3      0.20    0.61  0. 1.0000     0. 
   2   0   3      0.09    2.58  0. 1.0000     0. 
  -2   0  -3      0.84    1.24  0. 1.0000     0. 
   2   0   3      0.77    1.15  0. 1.0000     0. 
  -2   0  -3      0.81    1.31  0. 1.0000     0. 
   2   0   3      0.07    0.82  0. 1.0000     0. 
  -2   0  -4      2.65    1.05  0. 1.0000     0. 
  -2   0  -4      1.36    1.55  0. 1.0000     0. 
   2   0   4      1.09    3.06  0. 1.0000     0. 
   2   0   4      1.88    0.87  0. 1.0000     0. 
  -2   0  -4      2.04    1.62  0. 1.0000     0. 
   2  -1  -9     -0.44    0.60  0. 1.0000     0. 
   2  -1  -8      7.57    1.76  0. 1.0000     0. 
   2   1  -7     -0.03    0.88  0. 1.0000     0. 
  -2   1   7      5.12    2.22  0. 1.0000     0. 
  -2   1   6      0.30    1.88  0. 1.0000     0. 
   2  -1  -6      0.19    0.94  0. 1.0000     0. 
   2  -1  -6      0.63    0.96  0. 1.0000     0. 
  -2  -1   6     -0.19    1.99  0. 1.0000     0. 
  -2  -1   5      7.65    1.89  0. 1.0000     0. 
  -2   1   5     14.28    1.77  0. 1.0000     0. 
  -2   1   5      8.99    0.73  0. 1.0000     0. 
  -2  -1   4     69.80    3.97  0. 1.0000     0. 
  -2   1   4     93.01    4.06  0. 1.0000     0. 
  -2   1   4    109.32    4.41  0. 1.0000     0. 
  -2  -1   4     93.54    4.46  0. 1.0000     0. 
  -2  -1   3     31.40    2.18  0. 1.0000     0. 
  -2   1   3     34.46    2.02  0. 1.0000     0. 
  -2  -1   3     41.98    2.26  0. 1.0000     0. 
  -2   1   3     41.42    2.28  0. 1.0000     0. 
   2   1  -3     48.59    2.00  0. 1.0000     0. 
  -2   1   3     51.20    2.61  0. 1.0000     0. 
   2   1  -3     59.74    2.39  0. 1.0000     0. 
  -2  -1   3     44.71    2.54  0. 1.0000     0. 
   2  -1  -3     63.10    2.43  0. 1.0000     0. 
  -2  -1   2     20.37    1.13  0. 1.0000     0. 
  -2  -1   2     13.58    1.12  0. 1.0000     0. 
   2   1  -2     20.51    1.14  0. 1.0000     0. 
  -2   1   2     18.81    1.50  0. 1.0000     0. 
  -2   1   2     21.09    1.46  0. 1.0000     0. 
  -2   1   2     22.05    1.62  0. 1.0000     0. 
  -2  -1   2     17.81    1.09  0. 1.0000     0. 
  -2  -1   2     20.75    1.60  0. 1.0000     0. 
   2  -1  -2     26.17    1.53  0. 1.0000     0. 
  -2  -1   1      0.71    0.36  0. 1.0000     0. 
   2  -1  -1      0.11    1.18  0. 1.0000     0. 
   2  -1  -1      1.73    1.19  0. 1.0000     0. 
   2   1  -1      1.49    1.06  0. 1.0000     0. 
  -2  -1   1      0.47    0.65  0. 1.0000     0. 
   2  -1  -1     -0.37    1.01  0. 1.0000     0. 
  -2  -1   1      0.89    0.90  0. 1.0000     0. 
  -2   1   1      1.11    1.01  0. 1.0000     0. 
  -2   1   1      0.64    0.72  0. 1.0000     0. 
  -2   1   1     -0.43    0.98  0. 1.0000     0. 
  -2  -1   1      0.99    0.73  0. 1.0000     0. 
   2   1   0     32.35    1.99  0. 1.0000     0. 
   2  -1   0     31.16    1.96  0. 1.0000     0. 
  -2  -1   0      8.67    1.45  0. 1.0000     0. 
   2  -1   0     31.28    1.64  0. 1.0000     0. 
   2  -1   0     33.51    1.53  0. 1.0000     0. 
   2   1   0     22.29    1.58  0. 1.0000     0. 
  -2   1   0     34.54    2.04  0. 1.0000     0. 
  -2   1   0     27.88    1.41  0. 1.0000     0. 
  -2  -1   0     29.31    1.66  0. 1.0000     0. 
  -2   1   0     27.87    1.85  0. 1.0000     0. 
  -2   1   0     33.45    1.62  0. 1.0000     0. 
  -2  -1   0     25.29    1.87  0. 1.0000     0. 
   2  -1   0     35.51    2.48  0. 1.0000     0. 
   2   1   0     28.53    1.85  0. 1.0000     0. 
   2  -1   1     10.33    2.38  0. 1.0000     0. 
  -2   1  -1      7.83    1.58  0. 1.0000     0. 
   2   1   1      6.33    1.28  0. 1.0000     0. 
  -2   1  -1      7.92    0.98  0. 1.0000     0. 
  -2   1  -1      7.53    0.51  0. 1.0000     0. 
   2   1   1      5.83    0.79  0. 1.0000     0. 
   2   1   1      7.83    0.85  0. 1.0000     0. 
  -2  -1  -1      7.84    1.16  0. 1.0000     0. 
   2   1   1      6.30    1.29  0. 1.0000     0. 
  -2   1  -1      5.76    0.93  0. 1.0000     0. 
  -2   1  -1      6.89    1.25  0. 1.0000     0. 
  -2  -1  -1      6.89    1.31  0. 1.0000     0. 
   2  -1   1      6.83    0.75  0. 1.0000     0. 
   2  -1   1      7.87    1.36  0. 1.0000     0. 
   2   1   1      7.04    0.98  0. 1.0000     0. 
   2   1   2    191.53    7.84  0. 1.0000     0. 
   2  -1   2    194.45    7.80  0. 1.0000     0. 
  -2   1  -2    189.79    7.83  0. 1.0000     0. 
  -2  -1  -2    204.29    7.82  0. 1.0000     0. 
   2  -1   2    182.28    7.91  0. 1.0000     0. 
  -2   1  -2    174.17    7.89  0. 1.0000     0. 
  -2  -1  -2    196.28    8.04  0. 1.0000     0. 
  -2   1  -2    157.36    7.86  0. 1.0000     0. 
   2  -1   2    191.31    9.00  0. 1.0000     0. 
   2   1   2    183.20    7.67  0. 1.0000     0. 
   2   1   2    216.39    8.38  0. 1.0000     0. 
  -2  -1  -2    191.65    7.63  0. 1.0000     0. 
  -2  -1  -3    123.18    5.20  0. 1.0000     0. 
   2   1   3    128.60    5.22  0. 1.0000     0. 
  -2   1  -3    121.92    5.47  0. 1.0000     0. 
  -2  -1  -3    124.98    5.41  0. 1.0000     0. 
   2   1   3    110.79    4.97  0. 1.0000     0. 
   2  -1   3     82.73    6.33  0. 1.0000     0. 
   2   1   3    136.55    6.17  0. 1.0000     0. 
  -2  -1  -4      1.71    0.71  0. 1.0000     0. 
   2   1   4      3.24    1.21  0. 1.0000     0. 
  -2  -1  -4      1.34    1.35  0. 1.0000     0. 
   2   1   4      0.72    2.89  0. 1.0000     0. 
  -2   1  -4      1.66    1.43  0. 1.0000     0. 
  -2  -1  -4      2.05    1.53  0. 1.0000     0. 
   2   1   4      1.45    0.78  0. 1.0000     0. 
  -2  -1  -5     17.43    1.23  0. 1.0000     0. 
  -2  -1  -5     17.65    1.86  0. 1.0000     0. 
  -2  -1  -5     16.38    1.90  0. 1.0000     0. 
  -2  -1  -6     97.04    3.33  0. 1.0000     0. 
  -2  -1  -6    102.70    3.33  0. 1.0000     0. 
  -2   2  10      0.47    2.86  0. 1.0000     0. 
  -2   2   9      0.94    2.90  0. 1.0000     0. 
  -2   2   9     -0.11    1.12  0. 1.0000     0. 
  -2   2   8     -0.41    1.15  0. 1.0000     0. 
   2  -2  -8      6.77    1.10  0. 1.0000     0. 
   2  -2  -7    111.84    2.46  0. 1.0000     0. 
   2  -2  -7    105.67    2.53  0. 1.0000     0. 
   2   2  -6     -0.03    0.81  0. 1.0000     0. 
  -2   2   6      4.44    0.66  0. 1.0000     0. 
   2  -2  -6     16.37    0.76  0. 1.0000     0. 
   2  -2  -6     21.39    1.21  0. 1.0000     0. 
  -2   2   6     13.12    1.98  0. 1.0000     0. 
  -2   2   5     98.03    4.48  0. 1.0000     0. 
   2  -2  -5    135.57    4.70  0. 1.0000     0. 
  -2   2   5     94.31    5.14  0. 1.0000     0. 
  -2   2   5     80.81    4.86  0. 1.0000     0. 
   2  -2  -5    126.83    4.65  0. 1.0000     0. 
   2  -2  -4     61.18    2.54  0. 1.0000     0. 
  -2   2   4     48.34    2.79  0. 1.0000     0. 
  -2   2   4     42.12    2.60  0. 1.0000     0. 
   2  -2  -4     60.66    2.47  0. 1.0000     0. 
  -2  -2   3     85.41    4.99  0. 1.0000     0. 
  -2  -2   3    116.17    4.77  0. 1.0000     0. 
  -2   2   3     99.57    5.08  0. 1.0000     0. 
  -2   2   3    133.47    5.22  0. 1.0000     0. 
  -2   2   3    109.57    5.01  0. 1.0000     0. 
   2  -2  -3    151.69    5.01  0. 1.0000     0. 
  -2  -2   3     96.48    5.05  0. 1.0000     0. 
  -2   2   2     12.22    1.09  0. 1.0000     0. 
   2  -2  -2     14.14    1.66  0. 1.0000     0. 
  -2  -2   2      8.80    1.12  0. 1.0000     0. 
  -2  -2   2      6.47    0.76  0. 1.0000     0. 
  -2  -2   2      7.06    1.15  0. 1.0000     0. 
   2   2  -2     12.25    0.96  0. 1.0000     0. 
  -2   2   2      9.80    1.43  0. 1.0000     0. 
  -2   2   2     10.95    1.41  0. 1.0000     0. 
  -2   2   2     13.24    1.18  0. 1.0000     0. 
   2  -2  -2     12.81    1.59  0. 1.0000     0. 
  -2  -2   2      9.48    1.29  0. 1.0000     0. 
  -2  -2   1     54.76    2.41  0. 1.0000     0. 
   2  -2  -1     64.27    3.06  0. 1.0000     0. 
   2  -2  -1     66.57    2.64  0. 1.0000     0. 
  -2  -2   1     42.74    2.60  0. 1.0000     0. 
   2   2  -1     59.08    2.59  0. 1.0000     0. 
  -2   2   1     67.70    3.11  0. 1.0000     0. 
  -2   2   1     69.48    2.87  0. 1.0000     0. 
  -2   2   1     67.29    2.79  0. 1.0000     0. 
  -2  -2   1     46.10    2.33  0. 1.0000     0. 
  -2  -2   1     57.66    2.71  0. 1.0000     0. 
   2  -2  -1     76.98    3.50  0. 1.0000     0. 
   2   2  -1     64.11    2.65  0. 1.0000     0. 
   2  -2   0      1.78    2.25  0. 1.0000     0. 
  -2  -2   0      2.35    0.85  0. 1.0000     0. 
   2   2   0      3.14    1.17  0. 1.0000     0. 
   2  -2   0      1.91    0.70  0. 1.0000     0. 
   2  -2   0      2.17    0.61  0. 1.0000     0. 
  -2  -2   0      1.56    0.83  0. 1.0000     0. 
   2   2   0      2.62    1.02  0. 1.0000     0. 
  -2   2   0      2.51    0.66  0. 1.0000     0. 
  -2   2   0      2.83    1.05  0. 1.0000     0. 
   2  -2   0      2.36    1.18  0. 1.0000     0. 
  -2   2   0      2.42    1.42  0. 1.0000     0. 
  -2   2   0      3.75    1.00  0. 1.0000     0. 
  -2  -2   0      3.87    1.44  0. 1.0000     0. 
  -2   2  -1    127.61    5.13  0. 1.0000     0. 
   2   2   1    115.78    4.92  0. 1.0000     0. 
   2  -2   1    115.57    4.79  0. 1.0000     0. 
   2   2   1    143.66    5.48  0. 1.0000     0. 
  -2   2  -1    128.68    5.72  0. 1.0000     0. 
  -2   2  -1    121.97    5.10  0. 1.0000     0. 
  -2  -2  -1    122.93    5.20  0. 1.0000     0. 
   2  -2   1    129.52    5.03  0. 1.0000     0. 
   2  -2   1     95.36    5.97  0. 1.0000     0. 
   2   2   1    124.25    5.23  0. 1.0000     0. 
   2  -2   1    120.97    5.15  0. 1.0000     0. 
  -2  -2  -2     -0.04    1.06  0. 1.0000     0. 
   2   2   2      1.29    1.28  0. 1.0000     0. 
   2   2   2      1.35    0.83  0. 1.0000     0. 
   2   2   2      3.62    1.20  0. 1.0000     0. 
   2   2   2      2.40    0.86  0. 1.0000     0. 
   2  -2   2      0.11    0.77  0. 1.0000     0. 
  -2  -2  -2      1.17    1.16  0. 1.0000     0. 
  -2  -2  -2      3.81    1.17  0. 1.0000     0. 
  -2   2  -2      2.70    1.39  0. 1.0000     0. 
  -2  -2  -2      3.15    1.30  0. 1.0000     0. 
  -2  -2  -2      2.10    0.59  0. 1.0000     0. 
   2   2   3     21.60    1.57  0. 1.0000     0. 
  -2  -2  -3     21.15    1.67  0. 1.0000     0. 
  -2  -2  -3     21.80    2.06  0. 1.0000     0. 
   2   2   3     16.97    1.16  0. 1.0000     0. 
   2   2   3     18.38    2.18  0. 1.0000     0. 
  -2  -2  -3     18.11    1.10  0. 1.0000     0. 
   2   2   4     66.58    3.14  0. 1.0000     0. 
  -2  -2  -4     69.65    3.33  0. 1.0000     0. 
  -2  -2  -4     65.52    3.45  0. 1.0000     0. 
   2   2   4     62.21    2.84  0. 1.0000     0. 
   2   2   5    116.01    4.95  0. 1.0000     0. 
  -2  -2  -5    122.14    5.29  0. 1.0000     0. 
  -2  -2  -5    123.02    5.43  0. 1.0000     0. 
   2   2   5    105.39    4.68  0. 1.0000     0. 
   2   2   6      3.17    3.34  0. 1.0000     0. 
  -2  -2  -6      2.63    1.89  0. 1.0000     0. 
  -2  -2  -6      2.53    1.88  0. 1.0000     0. 
  -2  -2  -7     22.80    1.89  0. 1.0000     0. 
  -2  -2  -7     21.97    2.49  0. 1.0000     0. 
   2   2   7     12.71    4.10  0. 1.0000     0. 
   2  -3 -11     -0.23    1.85  0. 1.0000     0. 
  -2   3  11     -2.73    3.45  0. 1.0000     0. 
  -2   3  10     -3.84    3.15  0. 1.0000     0. 
   2  -3 -10     19.35    2.17  0. 1.0000     0. 
  -2   3   9      0.10    1.34  0. 1.0000     0. 
   2  -3  -9     12.58    1.60  0. 1.0000     0. 
   2  -3  -9     10.27    1.07  0. 1.0000     0. 
  -2   3   9      1.75    2.73  0. 1.0000     0. 
  -2   3   8      9.57    2.39  0. 1.0000     0. 
   2  -3  -8    100.53    2.82  0. 1.0000     0. 
   2  -3  -8     99.53    2.61  0. 1.0000     0. 
  -2   3   8     29.25    3.46  0. 1.0000     0. 
  -2   3   7     46.49    2.20  0. 1.0000     0. 
   2  -3  -7     47.60    1.96  0. 1.0000     0. 
   2  -3  -7     62.52    2.10  0. 1.0000     0. 
  -2   3   6     11.56    1.13  0. 1.0000     0. 
  -2   3   6      5.62    1.62  0. 1.0000     0. 
   2  -3  -6     14.78    1.06  0. 1.0000     0. 
  -2   3   5     41.26    2.36  0. 1.0000     0. 
  -2   3   5     41.18    2.13  0. 1.0000     0. 
  -2   3   4      9.29    1.32  0. 1.0000     0. 
  -2   3   4     11.51    1.62  0. 1.0000     0. 
  -2   3   4     10.95    1.39  0. 1.0000     0. 
   2  -3  -4     21.24    1.55  0. 1.0000     0. 
  -2   3   3    152.61    3.95  0. 1.0000     0. 
  -2  -3   3    130.01    4.08  0. 1.0000     0. 
  -2  -3   3     -0.29    2.61  0. 1.0000     0. 
  -2   3   3     49.76    3.60  0. 1.0000     0. 
  -2   3   3    233.98    4.44  0. 1.0000     0. 
  -2   3   3    209.31    3.53  0. 1.0000     0. 
  -2   3   3    223.37    4.65  0. 1.0000     0. 
   2  -3  -3    329.15    5.09  0. 1.0000     0. 
  -2  -3   3    147.04    3.95  0. 1.0000     0. 
  -2   3   2      8.46    1.10  0. 1.0000     0. 
  -2   3   2      8.02    0.58  0. 1.0000     0. 
   2  -3  -2      9.59    0.87  0. 1.0000     0. 
  -2  -3   2      4.84    1.27  0. 1.0000     0. 
  -2  -3   2      6.53    0.85  0. 1.0000     0. 
  -2  -3   2      6.55    1.21  0. 1.0000     0. 
  -2  -3   2      0.24    0.88  0. 1.0000     0. 
   2   3  -2      7.69    0.81  0. 1.0000     0. 
  -2   3   2      6.81    0.97  0. 1.0000     0. 
   2  -3  -2      9.00    2.20  0. 1.0000     0. 
  -2   3   2      7.96    1.38  0. 1.0000     0. 
  -2   3   2      8.95    1.61  0. 1.0000     0. 
   2  -3  -1      8.32    0.62  0. 1.0000     0. 
   2  -3  -1      8.18    1.08  0. 1.0000     0. 
   2  -3  -1      2.86    2.27  0. 1.0000     0. 
  -2   3   0    437.31   16.11  0. 1.0000     0. 
   2  -3   0    424.85   16.14  0. 1.0000     0. 
  -2  -3   0    331.33   15.93  0. 1.0000     0. 
   2  -3   0    380.09   15.74  0. 1.0000     0. 
   2  -3   0    359.53   16.02  0. 1.0000     0. 
  -2   3   0    487.79   16.81  0. 1.0000     0. 
  -2   3   0    418.80   15.98  0. 1.0000     0. 
  -2  -3   0    405.29   15.83  0. 1.0000     0. 
   2  -3   0    428.39   15.98  0. 1.0000     0. 
   2  -3   1      2.84    1.17  0. 1.0000     0. 
   2   3   1      4.95    0.87  0. 1.0000     0. 
   2  -3   1      4.93    1.44  0. 1.0000     0. 
   2   3   1      3.04    1.25  0. 1.0000     0. 
  -2  -3  -1      2.98    1.12  0. 1.0000     0. 
   2   3   1      4.44    1.71  0. 1.0000     0. 
  -2   3  -1      3.77    1.20  0. 1.0000     0. 
  -2  -3  -1      5.03    0.80  0. 1.0000     0. 
   2   3   1      4.53    1.27  0. 1.0000     0. 
  -2   3  -1      1.79    1.37  0. 1.0000     0. 
  -2  -3  -1      4.47    1.58  0. 1.0000     0. 
   2   3   2     36.18    3.27  0. 1.0000     0. 
  -2  -3  -2     36.54    2.62  0. 1.0000     0. 
   2   3   2     57.68    2.94  0. 1.0000     0. 
  -2  -3  -2     64.36    2.80  0. 1.0000     0. 
  -2  -3  -2     64.64    3.13  0. 1.0000     0. 
   2   3   2     58.83    3.04  0. 1.0000     0. 
   2   3   3    114.86    4.79  0. 1.0000     0. 
  -2  -3  -3    111.32    4.90  0. 1.0000     0. 
  -2  -3  -3    109.39    5.05  0. 1.0000     0. 
  -2  -3  -3    113.82    4.37  0. 1.0000     0. 
   2   3   4    119.81    4.92  0. 1.0000     0. 
  -2  -3  -4    121.06    5.19  0. 1.0000     0. 
  -2  -3  -4    116.45    5.35  0. 1.0000     0. 
   2   3   4    114.94    4.60  0. 1.0000     0. 
   2   3   4    102.82    4.64  0. 1.0000     0. 
   2   3   5     46.21    2.42  0. 1.0000     0. 
  -2  -3  -5     55.36    3.14  0. 1.0000     0. 
  -2  -3  -5     56.19    3.20  0. 1.0000     0. 
   2   3   5     43.37    2.07  0. 1.0000     0. 
   2   3   5     54.35    3.89  0. 1.0000     0. 
   2   3   6    233.67    9.55  0. 1.0000     0. 
  -2  -3  -6    277.49   10.11  0. 1.0000     0. 
   2   3   6    222.44    9.33  0. 1.0000     0. 
   2   3   6    268.93   11.43  0. 1.0000     0. 
   2   3   7     11.31    3.99  0. 1.0000     0. 
  -2  -3  -7     14.20    2.27  0. 1.0000     0. 
  -2  -3  -8     11.64    2.50  0. 1.0000     0. 
  -2  -3  -8     12.74    2.49  0. 1.0000     0. 
   2   3   8      5.81    4.41  0. 1.0000     0. 
  -2  -3  -9     -2.53    2.28  0. 1.0000     0. 
  -2  -3  -9     -0.19    2.06  0. 1.0000     0. 
  -2   4  12      0.11    3.48  0. 1.0000     0. 
  -2   4  11     -2.08    3.33  0. 1.0000     0. 
   2  -4 -11      1.33    1.97  0. 1.0000     0. 
   2  -4 -10      2.22    1.86  0. 1.0000     0. 
  -2   4  10     -0.61    2.89  0. 1.0000     0. 
  -2   4   9     -0.40    0.93  0. 1.0000     0. 
  -2   4   9      0.59    1.36  0. 1.0000     0. 
  -2   4   9      2.43    2.54  0. 1.0000     0. 
  -2   4   8      4.03    2.33  0. 1.0000     0. 
  -2   4   8      4.08    2.13  0. 1.0000     0. 
  -2   4   7     14.95    2.36  0. 1.0000     0. 
  -2   4   7     16.77    1.60  0. 1.0000     0. 
  -2   4   7      8.87    2.06  0. 1.0000     0. 
  -2   4   6     37.93    2.43  0. 1.0000     0. 
  -2   4   6     23.92    2.59  0. 1.0000     0. 
  -2   4   5    112.92    5.42  0. 1.0000     0. 
  -2   4   5    112.69    5.40  0. 1.0000     0. 
  -2   4   4    201.62    8.53  0. 1.0000     0. 
  -2   4   4    175.08    8.91  0. 1.0000     0. 
  -2   4   4    229.66    8.85  0. 1.0000     0. 
  -2   4   4    207.93    8.89  0. 1.0000     0. 
  -2   4   3    272.82   10.67  0. 1.0000     0. 
  -2   4   3    271.94   11.20  0. 1.0000     0. 
  -2   4   3    270.58   10.69  0. 1.0000     0. 
  -2   4   3    229.40   11.34  0. 1.0000     0. 
  -2  -4   2    161.96    8.09  0. 1.0000     0. 
  -2  -4   2    154.07    8.45  0. 1.0000     0. 
   2  -4  -2    180.24    7.68  0. 1.0000     0. 
  -2  -4   2    205.35    8.02  0. 1.0000     0. 
   2   4  -2    209.65    7.83  0. 1.0000     0. 
  -2   4   2    260.69    8.72  0. 1.0000     0. 
  -2   4   2    212.24    7.92  0. 1.0000     0. 
  -2   4   2    201.66    8.98  0. 1.0000     0. 
  -2  -4   1     39.28    2.93  0. 1.0000     0. 
  -2  -4   1     59.57    2.62  0. 1.0000     0. 
  -2  -4   1     47.30    3.04  0. 1.0000     0. 
  -2   4   1     70.36    3.56  0. 1.0000     0. 
  -2   4   1     58.47    2.72  0. 1.0000     0. 
  -2  -4   1     48.48    2.68  0. 1.0000     0. 
   2   4  -1     57.87    2.42  0. 1.0000     0. 
  -2   4   0    168.49    6.53  0. 1.0000     0. 
   2  -4   0    160.38    6.47  0. 1.0000     0. 
  -2  -4   0    110.94    6.30  0. 1.0000     0. 
  -2   4   0    185.39    7.32  0. 1.0000     0. 
  -2  -4   0    116.47    6.17  0. 1.0000     0. 
  -2   4   0    152.14    6.22  0. 1.0000     0. 
  -2  -4   0    156.84    6.04  0. 1.0000     0. 
  -2  -4  -1      1.52    0.71  0. 1.0000     0. 
   2   4   1      5.85    1.29  0. 1.0000     0. 
  -2  -4  -1      2.60    1.16  0. 1.0000     0. 
   2   4   2    138.39    5.93  0. 1.0000     0. 
  -2  -4  -2    110.03    6.10  0. 1.0000     0. 
   2   4   2    141.63    6.65  0. 1.0000     0. 
  -2  -4  -2    161.18    5.96  0. 1.0000     0. 
  -2  -4  -2    144.05    6.42  0. 1.0000     0. 
  -2  -4  -3      5.29    0.96  0. 1.0000     0. 
   2   4   3      1.04    1.50  0. 1.0000     0. 
  -2  -4  -3      2.64    1.26  0. 1.0000     0. 
   2   4   4     92.89    4.01  0. 1.0000     0. 
  -2  -4  -4     89.27    4.28  0. 1.0000     0. 
  -2  -4  -4     85.03    4.33  0. 1.0000     0. 
   2   4   4     83.30    3.72  0. 1.0000     0. 
   2   4   4     82.53    4.43  0. 1.0000     0. 
   2   4   5     49.52    2.57  0. 1.0000     0. 
  -2  -4  -5     49.59    3.07  0. 1.0000     0. 
   2   4   5     50.60    2.37  0. 1.0000     0. 
   2   4   5     50.71    3.66  0. 1.0000     0. 
   2   4   6     24.07    1.70  0. 1.0000     0. 
  -2  -4  -6     31.04    2.57  0. 1.0000     0. 
   2   4   6     29.51    3.47  0. 1.0000     0. 
   2   4   7     31.11    1.97  0. 1.0000     0. 
  -2  -4  -7     42.99    3.03  0. 1.0000     0. 
   2   4   7     38.97    4.69  0. 1.0000     0. 
   2   4   8     63.53    3.41  0. 1.0000     0. 
  -2  -4  -8     95.83    4.61  0. 1.0000     0. 
  -2  -4  -8     97.50    4.55  0. 1.0000     0. 
   2   4   8     65.81    6.04  0. 1.0000     0. 
  -2  -4  -9     39.48    3.57  0. 1.0000     0. 
  -2  -4  -9     44.93    3.52  0. 1.0000     0. 
  -2  -4 -10     -0.52    2.55  0. 1.0000     0. 
  -2  -4 -10      2.51    2.49  0. 1.0000     0. 
   2  -5 -13      0.93    2.63  0. 1.0000     0. 
  -2   5  13     -0.48    3.70  0. 1.0000     0. 
  -2   5  12      1.89    3.45  0. 1.0000     0. 
  -2   5  11      0.93    3.26  0. 1.0000     0. 
   2  -5 -11     21.68    2.31  0. 1.0000     0. 
  -2   5  10     -0.42    2.91  0. 1.0000     0. 
  -2   5  10     -2.76    2.83  0. 1.0000     0. 
   2  -5 -10      3.28    1.61  0. 1.0000     0. 
  -2   5   9      3.38    2.62  0. 1.0000     0. 
  -2   5   9      0.86    2.39  0. 1.0000     0. 
  -2   5   8      1.45    2.06  0. 1.0000     0. 
  -2   5   8      2.51    2.23  0. 1.0000     0. 
  -2   5   7     14.45    2.26  0. 1.0000     0. 
  -2   5   7     19.61    2.45  0. 1.0000     0. 
  -2   5   6     17.11    2.26  0. 1.0000     0. 
  -2   5   6     16.05    2.09  0. 1.0000     0. 
  -2   5   5     31.87    2.65  0. 1.0000     0. 
  -2   5   5     38.57    2.77  0. 1.0000     0. 
   2  -5  -4    193.13    7.70  0. 1.0000     0. 
  -2   5   4    153.42    8.23  0. 1.0000     0. 
  -2   5   4    161.67    7.84  0. 1.0000     0. 
   2   5  -3      2.29    0.47  0. 1.0000     0. 
  -2   5   3      2.17    1.51  0. 1.0000     0. 
  -2   5   3      2.80    0.84  0. 1.0000     0. 
  -2   5   3      2.92    1.99  0. 1.0000     0. 
  -2   5   3      2.91    1.16  0. 1.0000     0. 
  -2  -5   2      4.37    1.88  0. 1.0000     0. 
  -2  -5   2     -0.46    1.30  0. 1.0000     0. 
  -2   5   2      3.96    1.85  0. 1.0000     0. 
  -2   5   2      8.01    1.04  0. 1.0000     0. 
   2  -5  -1    118.81    5.03  0. 1.0000     0. 
   2   5  -1    110.45    4.31  0. 1.0000     0. 
  -2  -5   1     70.79    4.92  0. 1.0000     0. 
  -2  -5   1    117.46    4.66  0. 1.0000     0. 
  -2   5   1    126.63    5.69  0. 1.0000     0. 
  -2   5   1    113.09    4.61  0. 1.0000     0. 
  -2  -5   1     81.13    4.56  0. 1.0000     0. 
  -2   5   0     15.03    2.25  0. 1.0000     0. 
  -2  -5   0      9.74    1.65  0. 1.0000     0. 
   2  -5   0     10.11    1.71  0. 1.0000     0. 
  -2  -5   0      7.79    0.63  0. 1.0000     0. 
   2   5   0     10.73    0.71  0. 1.0000     0. 
  -2  -5  -1    357.83   15.93  0. 1.0000     0. 
  -2  -5  -1    404.34   15.48  0. 1.0000     0. 
  -2  -5  -2      9.96    1.61  0. 1.0000     0. 
   2   5   2     15.17    2.40  0. 1.0000     0. 
  -2  -5  -2     13.49    1.00  0. 1.0000     0. 
   2   5   3     47.01    3.25  0. 1.0000     0. 
  -2  -5  -3     51.55    3.23  0. 1.0000     0. 
  -2  -5  -4      0.13    0.59  0. 1.0000     0. 
   2   5   4      3.34    1.64  0. 1.0000     0. 
  -2  -5  -4      0.48    1.43  0. 1.0000     0. 
  -2  -5  -4      1.72    2.02  0. 1.0000     0. 
   2   5   4     -0.99    1.22  0. 1.0000     0. 
  -2  -5  -5    117.34    4.70  0. 1.0000     0. 
  -2  -5  -5     86.92    5.22  0. 1.0000     0. 
   2   5   5    110.12    5.48  0. 1.0000     0. 
   2   5   6      2.05    2.49  0. 1.0000     0. 
  -2  -5  -6      1.48    1.38  0. 1.0000     0. 
   2   5   6     -0.40    1.17  0. 1.0000     0. 
   2   5   6     -0.05    1.01  0. 1.0000     0. 
  -2  -5  -6      1.13    1.95  0. 1.0000     0. 
  -2  -5  -6      2.37    2.11  0. 1.0000     0. 
   2   5   7     17.88    3.70  0. 1.0000     0. 
  -2  -5  -7     18.06    2.18  0. 1.0000     0. 
   2   5   7     11.96    1.39  0. 1.0000     0. 
  -2  -5  -7     16.10    2.48  0. 1.0000     0. 
  -2  -5  -7     15.71    2.50  0. 1.0000     0. 
   2   5   7     15.51    1.56  0. 1.0000     0. 
   2   5   8      1.48    4.30  0. 1.0000     0. 
  -2  -5  -8      0.86    2.50  0. 1.0000     0. 
  -2  -5  -8      0.65    2.49  0. 1.0000     0. 
  -2  -5  -9     -1.56    2.99  0. 1.0000     0. 
  -2  -5  -9     -1.25    2.60  0. 1.0000     0. 
   2   5   9     -0.27    4.53  0. 1.0000     0. 
  -2  -5 -10     14.49    3.19  0. 1.0000     0. 
  -2  -5 -10     19.82    3.31  0. 1.0000     0. 
  -2  -5 -11     -0.64    2.77  0. 1.0000     0. 
  -2  -5 -11     -0.22    2.52  0. 1.0000     0. 
  -2   6  14      2.51    3.77  0. 1.0000     0. 
  -2   6  14     -0.61    3.92  0. 1.0000     0. 
  -2   6  13     -0.34    3.93  0. 1.0000     0. 
  -2   6  13     -1.21    4.15  0. 1.0000     0. 
  -2   6  12     -2.61    3.94  0. 1.0000     0. 
  -2   6  11      1.93    3.25  0. 1.0000     0. 
  -2   6  11     -2.65    3.08  0. 1.0000     0. 
  -2   6  10     11.53    3.17  0. 1.0000     0. 
  -2   6  10     10.12    3.11  0. 1.0000     0. 
  -2   6   9     -0.99    2.53  0. 1.0000     0. 
  -2   6   9     -1.64    2.61  0. 1.0000     0. 
  -2   6   8      7.11    2.44  0. 1.0000     0. 
  -2   6   8     11.32    2.51  0. 1.0000     0. 
  -2   6   7     82.50    4.36  0. 1.0000     0. 
  -2   6   7     61.53    4.17  0. 1.0000     0. 
  -2   6   6      7.29    2.05  0. 1.0000     0. 
  -2   6   6      8.73    2.12  0. 1.0000     0. 
  -2   6   6      7.68    2.01  0. 1.0000     0. 
  -2   6   5      4.27    2.01  0. 1.0000     0. 
  -2   6   5      4.87    2.07  0. 1.0000     0. 
   2  -6  -5      7.13    1.99  0. 1.0000     0. 
  -2   6   5      7.00    1.92  0. 1.0000     0. 
  -2   6   4    259.28   10.44  0. 1.0000     0. 
   2  -6  -4    285.26   10.66  0. 1.0000     0. 
   2  -6  -4    261.83    9.88  0. 1.0000     0. 
  -2   6   4    204.56   11.76  0. 1.0000     0. 
  -2   6   4    229.96    9.92  0. 1.0000     0. 
  -2   6   4    234.93   11.10  0. 1.0000     0. 
  -2   6   3     29.40    2.08  0. 1.0000     0. 
   2  -6  -3     25.05    2.20  0. 1.0000     0. 
   2  -6  -3     24.09    1.53  0. 1.0000     0. 
   2  -6  -3     31.95    1.43  0. 1.0000     0. 
  -2   6   3     21.47    1.29  0. 1.0000     0. 
  -2   6   3     26.27    1.48  0. 1.0000     0. 
  -2   6   3     25.20    2.86  0. 1.0000     0. 
  -2   6   2      2.62    0.81  0. 1.0000     0. 
   2  -6  -2     12.37    1.51  0. 1.0000     0. 
  -2   6   2      6.63    2.35  0. 1.0000     0. 
  -2  -6   2     -0.05    1.22  0. 1.0000     0. 
  -2   6   2      3.53    1.06  0. 1.0000     0. 
  -2   6   2      9.51    1.70  0. 1.0000     0. 
  -2  -6   1    198.94    4.05  0. 1.0000     0. 
   2  -6  -1    201.42    4.73  0. 1.0000     0. 
  -2   6   1    230.80    6.06  0. 1.0000     0. 
  -2   6   1    226.12    4.71  0. 1.0000     0. 
  -2  -6   0     89.44    3.75  0. 1.0000     0. 
  -2  -6   0     72.97    2.57  0. 1.0000     0. 
  -2  -6   0     84.02    2.70  0. 1.0000     0. 
  -2  -6  -1    227.14    9.07  0. 1.0000     0. 
   2   6   2     39.03    3.99  0. 1.0000     0. 
  -2  -6  -2     27.87    1.36  0. 1.0000     0. 
   2   6   3     15.66    2.97  0. 1.0000     0. 
  -2  -6  -4     30.84    2.51  0. 1.0000     0. 
   2   6   4     36.70    2.98  0. 1.0000     0. 
   2   6   4     29.47    2.43  0. 1.0000     0. 
  -2  -6  -5      6.38    0.74  0. 1.0000     0. 
   2   6   5      4.43    1.88  0. 1.0000     0. 
   2   6   5      4.39    1.31  0. 1.0000     0. 
  -2  -6  -5      3.98    1.68  0. 1.0000     0. 
  -2  -6  -6     43.78    2.16  0. 1.0000     0. 
  -2  -6  -6     35.39    3.07  0. 1.0000     0. 
  -2  -6  -6     47.63    3.40  0. 1.0000     0. 
   2   6   6     37.17    2.39  0. 1.0000     0. 
   2   6   6     42.67    3.38  0. 1.0000     0. 
  -2  -6  -7     29.03    1.41  0. 1.0000     0. 
  -2  -6  -7     39.75    2.22  0. 1.0000     0. 
  -2  -6  -7     34.13    2.97  0. 1.0000     0. 
  -2  -6  -7     30.83    3.07  0. 1.0000     0. 
   2   6   7     32.96    2.18  0. 1.0000     0. 
   2   6   7     33.00    3.82  0. 1.0000     0. 
  -2  -6  -8      2.16    1.57  0. 1.0000     0. 
   2   6   8      2.38    1.51  0. 1.0000     0. 
   2   6   8      1.77    4.05  0. 1.0000     0. 
  -2  -6  -8      2.90    2.65  0. 1.0000     0. 
  -2  -6  -8      4.17    2.54  0. 1.0000     0. 
  -2  -6  -9    130.34    5.42  0. 1.0000     0. 
  -2  -6  -9    129.64    6.09  0. 1.0000     0. 
  -2  -6  -9    123.95    5.94  0. 1.0000     0. 
   2   6   9    103.57    7.47  0. 1.0000     0. 
   2   6  10     58.15    6.68  0. 1.0000     0. 
  -2  -6 -12     -1.82    3.37  0. 1.0000     0. 
  -2  -6 -12     -0.44    3.02  0. 1.0000     0. 
  -2   7  14      3.16    4.33  0. 1.0000     0. 
  -2   7  14     -0.73    4.28  0. 1.0000     0. 
  -2   7  13      1.21    3.79  0. 1.0000     0. 
  -2   7  13      2.99    3.97  0. 1.0000     0. 
  -2   7  12      2.68    3.64  0. 1.0000     0. 
  -2   7  11      4.88    3.29  0. 1.0000     0. 
  -2   7  11      9.07    3.24  0. 1.0000     0. 
  -2   7  10      8.71    3.22  0. 1.0000     0. 
  -2   7  10     16.43    3.17  0. 1.0000     0. 
  -2   7   9     25.39    3.22  0. 1.0000     0. 
  -2   7   9     21.37    3.26  0. 1.0000     0. 
  -2   7   8      2.41    2.50  0. 1.0000     0. 
  -2   7   8     -1.51    2.40  0. 1.0000     0. 
  -2   7   7      2.97    2.08  0. 1.0000     0. 
  -2   7   7      3.08    2.32  0. 1.0000     0. 
  -2   7   7      3.28    2.31  0. 1.0000     0. 
  -2   7   6     10.57    2.43  0. 1.0000     0. 
  -2   7   6     12.86    2.70  0. 1.0000     0. 
  -2   7   6     13.96    2.35  0. 1.0000     0. 
   2  -7  -5      6.04    2.18  0. 1.0000     0. 
   2  -7  -5      5.59    0.88  0. 1.0000     0. 
  -2   7   5      4.28    2.58  0. 1.0000     0. 
  -2   7   5      6.32    1.94  0. 1.0000     0. 
  -2   7   5      6.14    2.33  0. 1.0000     0. 
   2  -7  -4      7.67    2.12  0. 1.0000     0. 
   2  -7  -4      6.25    0.96  0. 1.0000     0. 
  -2   7   4      4.07    2.00  0. 1.0000     0. 
  -2   7   4      4.27    0.79  0. 1.0000     0. 
  -2   7   4      5.13    0.83  0. 1.0000     0. 
  -2   7   4      6.70    2.68  0. 1.0000     0. 
   2  -7  -3      4.27    1.79  0. 1.0000     0. 
  -2   7   3      0.73    0.63  0. 1.0000     0. 
   2  -7  -3      2.52    1.15  0. 1.0000     0. 
  -2   7   3      1.72    1.36  0. 1.0000     0. 
  -2   7   3      2.19    0.92  0. 1.0000     0. 
  -2   7   3      2.61    2.38  0. 1.0000     0. 
   2  -7  -2    136.40    5.80  0. 1.0000     0. 
  -2   7   2    144.57    5.89  0. 1.0000     0. 
  -2   7   2    110.38    5.10  0. 1.0000     0. 
  -2  -7   1      3.81    2.40  0. 1.0000     0. 
  -2  -7   1     12.27    1.90  0. 1.0000     0. 
  -2   7   1     58.75    3.83  0. 1.0000     0. 
  -2   7   1     76.66    3.08  0. 1.0000     0. 
   2   7   0     34.94    1.12  0. 1.0000     0. 
  -2  -7   0     23.17    2.48  0. 1.0000     0. 
  -2  -7   0     46.47    2.28  0. 1.0000     0. 
  -2  -7  -1      3.54    1.78  0. 1.0000     0. 
  -2  -7  -1      4.18    0.79  0. 1.0000     0. 
  -2  -7  -1      5.09    0.82  0. 1.0000     0. 
  -2  -7  -2      4.94    0.54  0. 1.0000     0. 
  -2  -7  -2      5.65    1.94  0. 1.0000     0. 
  -2  -7  -2      4.45    1.77  0. 1.0000     0. 
   2   7   2      7.54    3.20  0. 1.0000     0. 
   2   7   3      3.02    1.58  0. 1.0000     0. 
  -2  -7  -3      3.87    1.82  0. 1.0000     0. 
   2   7   3      4.43    2.61  0. 1.0000     0. 
   2   7   4     13.43    2.03  0. 1.0000     0. 
  -2  -7  -4     10.33    2.20  0. 1.0000     0. 
   2   7   4     12.83    2.68  0. 1.0000     0. 
   2   7   5      5.02    1.90  0. 1.0000     0. 
  -2  -7  -5      8.05    1.90  0. 1.0000     0. 
   2   7   5      9.50    2.39  0. 1.0000     0. 
  -2  -7  -5      8.50    2.49  0. 1.0000     0. 
   2   7   5      9.63    1.91  0. 1.0000     0. 
  -2  -7  -6     49.68    3.45  0. 1.0000     0. 
   2   7   6     50.16    3.12  0. 1.0000     0. 
  -2  -7  -6     59.58    3.88  0. 1.0000     0. 
   2   7   6     54.43    3.62  0. 1.0000     0. 
  -2  -7  -7      3.11    0.98  0. 1.0000     0. 
   2   7   7      3.02    2.86  0. 1.0000     0. 
   2   7   7      4.06    1.49  0. 1.0000     0. 
  -2  -7  -7      2.32    2.20  0. 1.0000     0. 
  -2  -7  -7      3.78    2.76  0. 1.0000     0. 
   2   7   8     26.70    4.11  0. 1.0000     0. 
  -2  -7  -8     25.52    1.93  0. 1.0000     0. 
  -2  -7  -8     25.76    3.19  0. 1.0000     0. 
   2   7   8     26.09    2.21  0. 1.0000     0. 
   2   7   9      2.73    4.47  0. 1.0000     0. 
   2   7   9      1.53    1.81  0. 1.0000     0. 
  -2  -7  -9      1.78    1.60  0. 1.0000     0. 
  -2  -7  -9      5.52    3.03  0. 1.0000     0. 
  -2  -7  -9      1.79    2.83  0. 1.0000     0. 
   2   7  10      3.31    4.92  0. 1.0000     0. 
  -2  -7 -10     11.45    2.02  0. 1.0000     0. 
   2   7  10      3.35    2.03  0. 1.0000     0. 
  -2  -7 -10      9.02    3.44  0. 1.0000     0. 
  -2  -7 -10      9.06    3.03  0. 1.0000     0. 
  -2  -7 -11     -1.64    1.88  0. 1.0000     0. 
  -2  -7 -11     32.14    4.18  0. 1.0000     0. 
  -2  -7 -11     29.49    3.51  0. 1.0000     0. 
   2   7  11      4.95    5.42  0. 1.0000     0. 
  -2  -7 -12     24.73    4.17  0. 1.0000     0. 
  -2  -7 -12     21.72    3.78  0. 1.0000     0. 
  -2   8  15      4.49    4.45  0. 1.0000     0. 
  -2   8  14      3.85    4.43  0. 1.0000     0. 
  -2   8  14      3.24    4.26  0. 1.0000     0. 
  -2   8  13     -0.27    3.93  0. 1.0000     0. 
  -2   8  13     -2.62    3.86  0. 1.0000     0. 
  -2   8  12     -2.36    3.79  0. 1.0000     0. 
  -2   8  12     -3.56    3.52  0. 1.0000     0. 
  -2   8  11      0.58    3.45  0. 1.0000     0. 
  -2   8  11      1.48    3.36  0. 1.0000     0. 
  -2   8  10      0.21    3.17  0. 1.0000     0. 
  -2   8  10     -1.46    3.07  0. 1.0000     0. 
  -2   8   9     15.53    3.07  0. 1.0000     0. 
  -2   8   9     14.42    3.02  0. 1.0000     0. 
  -2   8   8      0.09    2.71  0. 1.0000     0. 
  -2   8   8      2.14    3.03  0. 1.0000     0. 
  -2   8   8      1.92    2.44  0. 1.0000     0. 
  -2   8   7     37.39    4.02  0. 1.0000     0. 
  -2   8   7     47.91    3.52  0. 1.0000     0. 
  -2   8   7     41.31    3.81  0. 1.0000     0. 
  -2   8   6      3.28    2.63  0. 1.0000     0. 
   2  -8  -6     -0.80    2.15  0. 1.0000     0. 
   2  -8  -6     -0.02    1.10  0. 1.0000     0. 
  -2   8   6     -3.46    3.00  0. 1.0000     0. 
  -2   8   6      0.71    2.21  0. 1.0000     0. 
  -2   8   5     15.11    3.17  0. 1.0000     0. 
   2  -8  -5     19.47    2.50  0. 1.0000     0. 
   2  -8  -5     27.86    1.73  0. 1.0000     0. 
  -2   8   5     11.77    3.47  0. 1.0000     0. 
  -2   8   5     21.64    2.79  0. 1.0000     0. 
   2  -8  -4     18.17    2.38  0. 1.0000     0. 
   2  -8  -4     19.86    1.29  0. 1.0000     0. 
   2  -8  -4     19.69    1.53  0. 1.0000     0. 
  -2   8   4     20.26    2.74  0. 1.0000     0. 
  -2   8   4     17.36    1.17  0. 1.0000     0. 
  -2   8   4     15.19    3.12  0. 1.0000     0. 
   2  -8  -3     22.71    2.28  0. 1.0000     0. 
  -2   8   3     22.84    3.14  0. 1.0000     0. 
   2  -8  -3     19.93    1.79  0. 1.0000     0. 
  -2   8   3     18.14    1.21  0. 1.0000     0. 
   2  -8  -2     11.47    2.04  0. 1.0000     0. 
  -2   8   2     14.18    1.93  0. 1.0000     0. 
  -2   8   1      0.13    1.48  0. 1.0000     0. 
  -2  -8   1     -1.95    2.17  0. 1.0000     0. 
  -2  -8   1     -1.02    1.39  0. 1.0000     0. 
  -2  -8   0      2.03    2.30  0. 1.0000     0. 
  -2  -8   0      3.15    1.61  0. 1.0000     0. 
  -2  -8  -1      0.70    0.87  0. 1.0000     0. 
  -2  -8  -1      0.22    1.89  0. 1.0000     0. 
  -2  -8  -1      0.40    1.49  0. 1.0000     0. 
  -2  -8  -1      1.31    2.26  0. 1.0000     0. 
  -2  -8  -2      2.70    1.70  0. 1.0000     0. 
  -2  -8  -2      4.18    1.86  0. 1.0000     0. 
  -2  -8  -2      3.96    0.55  0. 1.0000     0. 
  -2  -8  -3      1.26    1.90  0. 1.0000     0. 
   2   8   3      1.64    3.38  0. 1.0000     0. 
   2   8   4     -0.38    1.72  0. 1.0000     0. 
  -2  -8  -4      0.31    1.91  0. 1.0000     0. 
   2   8   4     -0.40    2.83  0. 1.0000     0. 
   2   8   5     17.78    2.31  0. 1.0000     0. 
  -2  -8  -5     18.60    2.53  0. 1.0000     0. 
   2   8   5     18.10    3.14  0. 1.0000     0. 
   2   8   6      1.22    1.95  0. 1.0000     0. 
  -2  -8  -6      1.64    2.05  0. 1.0000     0. 
   2   8   6      2.38    2.75  0. 1.0000     0. 
   2   8   6      1.03    2.19  0. 1.0000     0. 
  -2  -8  -7     40.37    3.32  0. 1.0000     0. 
   2   8   7     41.28    3.03  0. 1.0000     0. 
  -2  -8  -7     48.20    3.97  0. 1.0000     0. 
   2   8   7     43.73    3.66  0. 1.0000     0. 
   2   8   8     -1.12    3.24  0. 1.0000     0. 
   2   8   8      1.60    1.83  0. 1.0000     0. 
  -2  -8  -8      0.42    2.43  0. 1.0000     0. 
  -2  -8  -8     -0.94    3.12  0. 1.0000     0. 
   2   8   9     23.54    4.68  0. 1.0000     0. 
  -2  -8  -9     23.00    1.76  0. 1.0000     0. 
   2   8   9     26.11    2.52  0. 1.0000     0. 
  -2  -8  -9     26.74    3.71  0. 1.0000     0. 
   2   8  10     -2.89    5.12  0. 1.0000     0. 
  -2  -8 -10      0.93    1.48  0. 1.0000     0. 
  -2  -8 -10      2.69    3.28  0. 1.0000     0. 
  -2  -8 -11     34.97    2.71  0. 1.0000     0. 
  -2  -8 -11     33.95    4.22  0. 1.0000     0. 
  -2  -8 -11     32.69    4.07  0. 1.0000     0. 
   2   8  11     14.78    5.83  0. 1.0000     0. 
  -2  -8 -12     -0.90    1.96  0. 1.0000     0. 
  -2  -8 -12     -2.06    3.54  0. 1.0000     0. 
  -2  -8 -12     -0.26    3.59  0. 1.0000     0. 
  -2  -8 -13     50.59    5.40  0. 1.0000     0. 
  -2  -8 -13     49.65    4.66  0. 1.0000     0. 
  -2   9  14      0.80    4.80  0. 1.0000     0. 
  -2   9  14      3.64    4.40  0. 1.0000     0. 
  -2   9  13      0.14    4.39  0. 1.0000     0. 
  -2   9  13      2.37    4.11  0. 1.0000     0. 
  -2   9  12      0.92    3.80  0. 1.0000     0. 
  -2   9  12      0.31    3.74  0. 1.0000     0. 
  -2   9  11      3.59    3.34  0. 1.0000     0. 
  -2   9  11      2.18    3.64  0. 1.0000     0. 
  -2   9  10      1.50    3.17  0. 1.0000     0. 
  -2   9  10     -2.75    3.30  0. 1.0000     0. 
  -2   9  10      0.54    3.65  0. 1.0000     0. 
  -2   9   9     13.92    3.58  0. 1.0000     0. 
  -2   9   9     14.15    3.63  0. 1.0000     0. 
  -2   9   9     18.34    3.22  0. 1.0000     0. 
  -2   9   8     17.58    3.55  0. 1.0000     0. 
  -2   9   8     21.12    3.75  0. 1.0000     0. 
  -2   9   8     21.51    3.09  0. 1.0000     0. 
  -2   9   7     -0.59    2.96  0. 1.0000     0. 
  -2   9   7      0.30    3.20  0. 1.0000     0. 
  -2   9   7      2.76    2.61  0. 1.0000     0. 
   2  -9  -6     38.95    3.35  0. 1.0000     0. 
   2  -9  -6     41.19    2.41  0. 1.0000     0. 
  -2   9   6     23.88    4.16  0. 1.0000     0. 
  -2   9   6     35.52    3.50  0. 1.0000     0. 
  -2   9   6     31.35    4.03  0. 1.0000     0. 
  -2   9   5      1.92    1.63  0. 1.0000     0. 
   2  -9  -5      3.04    2.29  0. 1.0000     0. 
   2  -9  -5      0.47    1.37  0. 1.0000     0. 
  -2   9   5     -0.90    2.57  0. 1.0000     0. 
  -2   9   5      2.16    3.69  0. 1.0000     0. 
  -2   9   5      1.77    3.05  0. 1.0000     0. 
   2  -9  -4      8.30    2.22  0. 1.0000     0. 
   2  -9  -4      8.67    1.55  0. 1.0000     0. 
  -2   9   4     10.59    2.78  0. 1.0000     0. 
   2  -9  -4      8.79    1.60  0. 1.0000     0. 
   2  -9  -4      9.95    1.84  0. 1.0000     0. 
  -2   9   4      7.23    1.01  0. 1.0000     0. 
  -2   9   4     11.24    3.22  0. 1.0000     0. 
  -2   9   3      1.94    2.57  0. 1.0000     0. 
   2  -9  -3      0.15    1.95  0. 1.0000     0. 
   2  -9  -3      0.95    1.63  0. 1.0000     0. 
   2  -9  -2      2.23    1.99  0. 1.0000     0. 
  -2   9   2      3.20    2.56  0. 1.0000     0. 
  -2  -9   0     -0.49    2.45  0. 1.0000     0. 
  -2  -9   0      0.48    1.61  0. 1.0000     0. 
  -2  -9  -1      8.46    1.30  0. 1.0000     0. 
  -2  -9  -1     17.51    2.78  0. 1.0000     0. 
  -2  -9  -1     14.86    2.79  0. 1.0000     0. 
  -2  -9  -2      2.09    2.14  0. 1.0000     0. 
  -2  -9  -2     -0.14    2.15  0. 1.0000     0. 
  -2  -9  -2      0.25    0.98  0. 1.0000     0. 
  -2  -9  -2      0.08    0.56  0. 1.0000     0. 
  -2  -9  -3     58.97    2.75  0. 1.0000     0. 
  -2  -9  -3     56.31    3.99  0. 1.0000     0. 
  -2  -9  -3     57.34    3.87  0. 1.0000     0. 
   2   9   3     75.15    6.44  0. 1.0000     0. 
   2   9   4      0.88    1.80  0. 1.0000     0. 
  -2  -9  -4      0.07    2.25  0. 1.0000     0. 
   2   9   4     -0.35    3.48  0. 1.0000     0. 
  -2  -9  -5     29.35    3.18  0. 1.0000     0. 
   2   9   5     29.93    4.03  0. 1.0000     0. 
   2   9   5     28.21    2.68  0. 1.0000     0. 
   2   9   6     21.06    3.64  0. 1.0000     0. 
   2   9   6     23.44    2.88  0. 1.0000     0. 
   2   9   6     23.85    2.69  0. 1.0000     0. 
   2   9   7      1.94    2.23  0. 1.0000     0. 
  -2  -9  -7      0.21    2.17  0. 1.0000     0. 
   2   9   7      3.25    3.31  0. 1.0000     0. 
   2   9   7      2.61    2.34  0. 1.0000     0. 
   2   9   8     10.03    2.41  0. 1.0000     0. 
   2   9   8     15.47    3.25  0. 1.0000     0. 
  -2  -9  -8      9.53    2.75  0. 1.0000     0. 
   2   9   9     26.10    4.50  0. 1.0000     0. 
  -2  -9  -9     21.38    3.39  0. 1.0000     0. 
  -2  -9  -9     26.05    3.98  0. 1.0000     0. 
   2   9  10      3.99    5.07  0. 1.0000     0. 
  -2  -9 -10      5.26    3.66  0. 1.0000     0. 
   2   9  11      7.86    5.56  0. 1.0000     0. 
  -2  -9 -11     12.50    4.32  0. 1.0000     0. 
  -2  -9 -12     32.79    4.72  0. 1.0000     0. 
   2   9  12     19.52    6.51  0. 1.0000     0. 
  -2  -9 -13      2.33    1.85  0. 1.0000     0. 
  -2  -9 -13     10.46    3.97  0. 1.0000     0. 
  -2  10  14      0.25    4.46  0. 1.0000     0. 
  -2  10  14     -1.97    5.15  0. 1.0000     0. 
  -2  10  13     -0.67    3.97  0. 1.0000     0. 
  -2  10  13      2.12    4.36  0. 1.0000     0. 
  -2  10  12      3.90    3.72  0. 1.0000     0. 
  -2  10  12      3.60    3.92  0. 1.0000     0. 
  -2  10  11     -0.27    3.83  0. 1.0000     0. 
  -2  10  11     -3.53    4.28  0. 1.0000     0. 
  -2  10  11     -1.98    3.38  0. 1.0000     0. 
  -2  10  10     21.81    4.29  0. 1.0000     0. 
  -2  10  10     14.99    4.46  0. 1.0000     0. 
  -2  10  10     23.57    3.57  0. 1.0000     0. 
  -2  10   9     -2.32    3.72  0. 1.0000     0. 
  -2  10   9     -4.02    3.69  0. 1.0000     0. 
  -2  10   9     -0.60    2.83  0. 1.0000     0. 
  -2  10   8     -1.48    3.42  0. 1.0000     0. 
  -2  10   8      1.91    3.90  0. 1.0000     0. 
  -2  10   8      1.03    2.93  0. 1.0000     0. 
  -2  10   7      9.65    3.58  0. 1.0000     0. 
  -2  10   7      6.06    3.88  0. 1.0000     0. 
  -2  10   7      8.45    2.95  0. 1.0000     0. 
   2 -10  -6      7.90    2.49  0. 1.0000     0. 
  -2  10   6      8.81    3.00  0. 1.0000     0. 
   2 -10  -6      9.47    1.79  0. 1.0000     0. 
  -2  10   6      7.08    4.17  0. 1.0000     0. 
  -2  10   6      8.87    1.91  0. 1.0000     0. 
  -2  10   6      3.05    3.68  0. 1.0000     0. 
  -2  10   5      3.04    1.92  0. 1.0000     0. 
   2 -10  -5      5.87    2.42  0. 1.0000     0. 
  -2  10   5      3.16    2.95  0. 1.0000     0. 
   2 -10  -5      1.98    1.71  0. 1.0000     0. 
  -2  10   5      2.34    3.26  0. 1.0000     0. 
   2 -10  -4     84.10    4.43  0. 1.0000     0. 
   2 -10  -4     61.30    3.86  0. 1.0000     0. 
  -2  10   4     76.63    5.30  0. 1.0000     0. 
  -2  10   4     83.52    4.35  0. 1.0000     0. 
  -2  10   3     -0.13    2.77  0. 1.0000     0. 
   2 -10  -3      1.76    2.21  0. 1.0000     0. 
   2 -10  -3      1.85    1.81  0. 1.0000     0. 
   2 -10  -2     -0.48    1.94  0. 1.0000     0. 
  -2 -10   0      1.24    2.44  0. 1.0000     0. 
  -2 -10   0      0.60    1.55  0. 1.0000     0. 
  -2 -10  -1      1.87    2.43  0. 1.0000     0. 
  -2 -10  -1      2.66    1.94  0. 1.0000     0. 
  -2 -10  -2     15.37    2.64  0. 1.0000     0. 
  -2 -10  -2     19.52    2.96  0. 1.0000     0. 
  -2 -10  -3      2.59    1.03  0. 1.0000     0. 
  -2 -10  -3      2.52    2.39  0. 1.0000     0. 
  -2 -10  -3      4.36    2.40  0. 1.0000     0. 
   2  10   4      7.43    2.00  0. 1.0000     0. 
  -2 -10  -4      5.58    2.45  0. 1.0000     0. 
   2  10   4      8.94    4.21  0. 1.0000     0. 
   2  10   5     -0.55    2.14  0. 1.0000     0. 
  -2 -10  -5      1.06    2.41  0. 1.0000     0. 
   2  10   5      1.23    3.47  0. 1.0000     0. 
   2  10   6      0.26    2.21  0. 1.0000     0. 
  -2 -10  -6     -0.86    2.45  0. 1.0000     0. 
   2  10   6      0.80    3.68  0. 1.0000     0. 
   2  10   7      9.18    2.53  0. 1.0000     0. 
  -2 -10  -7      9.91    2.66  0. 1.0000     0. 
   2  10   7      9.80    3.70  0. 1.0000     0. 
   2  10   7      9.66    2.80  0. 1.0000     0. 
   2  10   8      0.94    2.92  0. 1.0000     0. 
  -2 -10  -8      1.06    2.51  0. 1.0000     0. 
   2  10   8      0.69    3.76  0. 1.0000     0. 
   2  10   9      3.22    3.70  0. 1.0000     0. 
  -2 -10  -9      3.58    2.91  0. 1.0000     0. 
   2  10  10     63.57    6.31  0. 1.0000     0. 
   2  10  11      0.95    5.42  0. 1.0000     0. 
  -2 -10 -11      4.63    4.03  0. 1.0000     0. 
   2  10  12      2.08    5.85  0. 1.0000     0. 
  -2 -10 -12      1.91    4.21  0. 1.0000     0. 
  -2 -10 -13      8.18    4.53  0. 1.0000     0. 
  -2  11  13     -0.50    4.67  0. 1.0000     0. 
  -2  11  13      3.05    5.55  0. 1.0000     0. 
  -2  11  13     -1.20    4.18  0. 1.0000     0. 
  -2  11  12     -2.44    4.43  0. 1.0000     0. 
  -2  11  12      2.13    5.09  0. 1.0000     0. 
  -2  11  12      2.65    3.66  0. 1.0000     0. 
  -2  11  11      3.40    4.33  0. 1.0000     0. 
  -2  11  11     -2.22    4.55  0. 1.0000     0. 
  -2  11  11      4.34    3.48  0. 1.0000     0. 
  -2  11  10      2.86    4.08  0. 1.0000     0. 
  -2  11  10      6.22    4.64  0. 1.0000     0. 
  -2  11  10     -1.02    3.31  0. 1.0000     0. 
  -2  11   9     11.07    4.10  0. 1.0000     0. 
  -2  11   9     13.74    4.88  0. 1.0000     0. 
  -2  11   9     13.20    3.62  0. 1.0000     0. 
  -2  11   8      7.78    3.87  0. 1.0000     0. 
  -2  11   8      7.41    3.33  0. 1.0000     0. 
  -2  11   8      8.98    4.76  0. 1.0000     0. 
   2 -11  -7      5.45    2.76  0. 1.0000     0. 
  -2  11   7      3.92    3.22  0. 1.0000     0. 
  -2  11   7      2.52    4.59  0. 1.0000     0. 
  -2  11   7      4.28    4.25  0. 1.0000     0. 
  -2  11   6      5.19    1.94  0. 1.0000     0. 
   2 -11  -6      4.66    2.54  0. 1.0000     0. 
  -2  11   6      3.22    3.27  0. 1.0000     0. 
  -2  11   6      4.63    4.57  0. 1.0000     0. 
  -2  11   6      4.60    3.77  0. 1.0000     0. 
  -2  11   5     16.00    2.40  0. 1.0000     0. 
   2 -11  -5     14.32    2.64  0. 1.0000     0. 
  -2  11   5     15.97    3.47  0. 1.0000     0. 
   2 -11  -5     12.79    2.03  0. 1.0000     0. 
  -2  11   5     10.51    3.75  0. 1.0000     0. 
  -2  11   4      9.76    2.26  0. 1.0000     0. 
  -2  11   4      3.56    3.20  0. 1.0000     0. 
   2 -11  -4      3.59    2.03  0. 1.0000     0. 
   2 -11  -4     10.20    2.47  0. 1.0000     0. 
  -2  11   3     -1.15    2.14  0. 1.0000     0. 
   2 -11  -3     -0.36    2.20  0. 1.0000     0. 
  -2 -11  -1      0.73    2.62  0. 1.0000     0. 
  -2 -11  -1      2.22    2.04  0. 1.0000     0. 
  -2 -11  -2     -0.86    2.80  0. 1.0000     0. 
  -2 -11  -2      6.44    2.32  0. 1.0000     0. 
  -2 -11  -2      6.20    3.11  0. 1.0000     0. 
  -2 -11  -3     38.85    3.66  0. 1.0000     0. 
  -2 -11  -3     46.33    3.62  0. 1.0000     0. 
  -2 -11  -4      2.50    2.58  0. 1.0000     0. 
   2  11   4      4.29    5.25  0. 1.0000     0. 
  -2 -11  -5     25.06    3.16  0. 1.0000     0. 
   2  11   5     21.84    5.04  0. 1.0000     0. 
   2  11   5     25.16    2.74  0. 1.0000     0. 
   2  11   6      2.18    2.33  0. 1.0000     0. 
  -2 -11  -6      1.74    2.91  0. 1.0000     0. 
   2  11   6      4.17    4.53  0. 1.0000     0. 
   2  11   7     12.28    2.66  0. 1.0000     0. 
  -2 -11  -7     14.13    3.03  0. 1.0000     0. 
   2  11   7     14.17    4.27  0. 1.0000     0. 
  -2 -11  -8     69.79    4.87  0. 1.0000     0. 
   2  11   8     87.51    5.08  0. 1.0000     0. 
   2  11   9     18.56    3.98  0. 1.0000     0. 
  -2 -11  -9     19.81    3.38  0. 1.0000     0. 
   2  11   9     27.97    4.77  0. 1.0000     0. 
   2  11  10      1.39    4.41  0. 1.0000     0. 
  -2 -11 -10      4.26    3.20  0. 1.0000     0. 
   2  11  10      7.95    4.44  0. 1.0000     0. 
   2  11  11      2.20    5.50  0. 1.0000     0. 
   2  11  12      9.49    6.00  0. 1.0000     0. 
  -2  12  12     -0.57    5.20  0. 1.0000     0. 
  -2  12  12     -0.88    5.12  0. 1.0000     0. 
  -2  12  12     -2.40    4.07  0. 1.0000     0. 
  -2  12  11      0.93    4.76  0. 1.0000     0. 
  -2  12  11      0.22    4.91  0. 1.0000     0. 
  -2  12  11      4.34    3.87  0. 1.0000     0. 
  -2  12  10      2.87    4.65  0. 1.0000     0. 
  -2  12  10      7.03    3.90  0. 1.0000     0. 
  -2  12  10      3.96    5.23  0. 1.0000     0. 
  -2  12   9     37.81    5.79  0. 1.0000     0. 
  -2  12   9     38.03    6.37  0. 1.0000     0. 
  -2  12   9     51.82    4.90  0. 1.0000     0. 
  -2  12   8     13.05    3.87  0. 1.0000     0. 
  -2  12   8      9.80    5.92  0. 1.0000     0. 
  -2  12   8     13.38    5.29  0. 1.0000     0. 
   2 -12  -7     -0.84    2.86  0. 1.0000     0. 
  -2  12   7      4.70    3.68  0. 1.0000     0. 
  -2  12   7     -1.28    5.48  0. 1.0000     0. 
  -2  12   7      0.62    4.19  0. 1.0000     0. 
  -2  12   6      0.86    2.08  0. 1.0000     0. 
  -2  12   6     -0.67    3.32  0. 1.0000     0. 
   2 -12  -6      1.88    2.74  0. 1.0000     0. 
  -2  12   6      4.99    4.05  0. 1.0000     0. 
  -2  12   5     20.28    2.83  0. 1.0000     0. 
  -2  12   5     20.49    3.89  0. 1.0000     0. 
   2 -12  -4     21.98    2.90  0. 1.0000     0. 
   2 -12  -4     -1.16    2.47  0. 1.0000     0. 
  -2  12   4     56.87    4.48  0. 1.0000     0. 
  -2  12   4     73.68    3.70  0. 1.0000     0. 
  -2 -12  -2      0.82    2.75  0. 1.0000     0. 
  -2 -12  -2      0.97    2.26  0. 1.0000     0. 
  -2 -12  -2      2.68    3.16  0. 1.0000     0. 
  -2 -12  -3      1.34    2.81  0. 1.0000     0. 
  -2 -12  -3      1.97    2.84  0. 1.0000     0. 
  -2 -12  -4      9.41    3.19  0. 1.0000     0. 
  -2 -12  -5     19.07    3.42  0. 1.0000     0. 
   2  12   5     27.68    6.17  0. 1.0000     0. 
   2  12   5     26.89    2.85  0. 1.0000     0. 
   2  12   6     -1.13    2.43  0. 1.0000     0. 
  -2 -12  -6      2.14    2.85  0. 1.0000     0. 
   2  12   6      2.31    5.03  0. 1.0000     0. 
   2  12   7      4.65    2.62  0. 1.0000     0. 
  -2 -12  -7      7.95    3.18  0. 1.0000     0. 
   2  12   7      7.72    4.92  0. 1.0000     0. 
   2  12   8      4.82    2.87  0. 1.0000     0. 
  -2 -12  -8      7.44    2.90  0. 1.0000     0. 
   2  12   8      5.59    4.71  0. 1.0000     0. 
   2  12   9     11.50    3.76  0. 1.0000     0. 
  -2 -12  -9      9.24    3.26  0. 1.0000     0. 
   2  12   9     13.56    4.83  0. 1.0000     0. 
   2  12  10     17.85    4.82  0. 1.0000     0. 
   2  12  10     22.24    5.36  0. 1.0000     0. 
   2  12  11     12.17    5.63  0. 1.0000     0. 
   2  12  11      8.79    5.18  0. 1.0000     0. 
  -2  13  11     -1.46    4.89  0. 1.0000     0. 
  -2  13  11      1.26    4.33  0. 1.0000     0. 
  -2  13  11     -1.07    5.46  0. 1.0000     0. 
  -2  13  10     -2.60    5.29  0. 1.0000     0. 
  -2  13  10      2.89    4.08  0. 1.0000     0. 
  -2  13  10      3.75    6.00  0. 1.0000     0. 
  -2  13   9     -0.70    3.88  0. 1.0000     0. 
  -2  13   9      1.23    5.88  0. 1.0000     0. 
  -2  13   9     -2.72    5.34  0. 1.0000     0. 
  -2  13   8     17.77    4.85  0. 1.0000     0. 
  -2  13   8     11.12    6.19  0. 1.0000     0. 
  -2  13   8     18.24    5.40  0. 1.0000     0. 
  -2  13   7      3.65    3.89  0. 1.0000     0. 
   2 -13  -7      1.69    3.07  0. 1.0000     0. 
  -2  13   7     -2.52    4.26  0. 1.0000     0. 
  -2  13   6     18.61    2.82  0. 1.0000     0. 
  -2  13   6     12.81    4.03  0. 1.0000     0. 
   2 -13  -6     22.60    3.25  0. 1.0000     0. 
   2 -13  -5     -0.94    2.48  0. 1.0000     0. 
  -2  13   4     -1.20    2.15  0. 1.0000     0. 
   2 -13  -4      0.33    2.36  0. 1.0000     0. 
  -2 -13  -2     -0.35    2.71  0. 1.0000     0. 
  -2 -13  -2     -0.07    2.17  0. 1.0000     0. 
  -2 -13  -2     -0.96    3.06  0. 1.0000     0. 
  -2 -13  -3      0.92    3.14  0. 1.0000     0. 
  -2 -13  -4     42.80    4.72  0. 1.0000     0. 
   2  13   5     -0.07    2.34  0. 1.0000     0. 
  -2 -13  -5      3.08    3.29  0. 1.0000     0. 
   2  13   5      0.40    6.06  0. 1.0000     0. 
   2  13   6     17.47    2.88  0. 1.0000     0. 
  -2 -13  -6     17.31    3.46  0. 1.0000     0. 
   2  13   6     18.35    6.16  0. 1.0000     0. 
  -2 -13  -7     64.24    5.12  0. 1.0000     0. 
   2  13   7     68.84    7.69  0. 1.0000     0. 
   2  13   7     62.45    4.46  0. 1.0000     0. 
   2  13   8     18.83    3.27  0. 1.0000     0. 
  -2 -13  -8     22.03    3.68  0. 1.0000     0. 
   2  13   8     18.79    5.78  0. 1.0000     0. 
   2  13   9     14.78    3.64  0. 1.0000     0. 
  -2 -13  -9      7.60    3.22  0. 1.0000     0. 
   2  13   9      3.96    5.25  0. 1.0000     0. 
   2  13  10     12.80    4.49  0. 1.0000     0. 
  -2 -13 -10      1.83    3.44  0. 1.0000     0. 
   2  13  10      2.42    5.23  0. 1.0000     0. 
  -2  14  10      0.65    4.64  0. 1.0000     0. 
  -2  14  10      1.05    6.33  0. 1.0000     0. 
  -2  14  10     -1.91    6.09  0. 1.0000     0. 
  -2  14   9     18.11    4.87  0. 1.0000     0. 
  -2  14   9     13.35    6.78  0. 1.0000     0. 
  -2  14   9     16.30    5.83  0. 1.0000     0. 
  -2  14   8      1.47    4.15  0. 1.0000     0. 
  -2  14   8      6.46    6.48  0. 1.0000     0. 
  -2  14   8      5.10    4.99  0. 1.0000     0. 
  -2  14   7      8.77    2.51  0. 1.0000     0. 
  -2  14   7      6.38    4.25  0. 1.0000     0. 
   2 -14  -7      5.26    3.14  0. 1.0000     0. 
  -2  14   6      7.82    3.81  0. 1.0000     0. 
  -2  14   6      5.19    2.60  0. 1.0000     0. 
   2 -14  -6      1.51    3.05  0. 1.0000     0. 
  -2  14   5     -1.33    2.42  0. 1.0000     0. 
   2 -14  -5     -1.44    2.54  0. 1.0000     0. 
   2 -14  -5     -2.44    2.49  0. 1.0000     0. 
  -2 -14  -3     -0.33    2.97  0. 1.0000     0. 
  -2 -14  -4     -1.47    3.22  0. 1.0000     0. 
   2  14   5     10.25    2.61  0. 1.0000     0. 
  -2 -14  -5      6.39    3.76  0. 1.0000     0. 
  -2 -14  -5      6.59    3.56  0. 1.0000     0. 
   2  14   6      7.71    2.81  0. 1.0000     0. 
  -2 -14  -6      5.78    3.58  0. 1.0000     0. 
   2  14   7      7.70    2.80  0. 1.0000     0. 
  -2 -14  -7      5.24    3.77  0. 1.0000     0. 
   2  14   7     10.34    6.72  0. 1.0000     0. 
   2  14   8      3.33    2.87  0. 1.0000     0. 
  -2 -14  -8     -2.12    3.42  0. 1.0000     0. 
   2  14   8      3.01    6.27  0. 1.0000     0. 
   2  14   9      6.57    3.29  0. 1.0000     0. 
  -2 -14  -9      4.07    3.20  0. 1.0000     0. 
   2  14   9      2.82    6.07  0. 1.0000     0. 
  -2  15   9      8.67    4.75  0. 1.0000     0. 
  -2  15   9      0.48    7.22  0. 1.0000     0. 
  -2  15   9      1.71    5.24  0. 1.0000     0. 
  -2  15   8      6.36    4.67  0. 1.0000     0. 
  -2  15   7     -3.50    4.08  0. 1.0000     0. 
  -2  15   7      1.66    2.55  0. 1.0000     0. 
   2 -15  -7      0.58    3.10  0. 1.0000     0. 
  -2  15   6      0.17    2.48  0. 1.0000     0. 
   2 -15  -6      0.15    2.93  0. 1.0000     0. 
  -2 -15  -4     -0.21    3.00  0. 1.0000     0. 
  -2 -15  -5     -1.11    3.65  0. 1.0000     0. 
  -2 -15  -5      1.48    3.59  0. 1.0000     0. 
   2  15   6      8.39    2.87  0. 1.0000     0. 
  -2 -15  -6      4.72    3.36  0. 1.0000     0. 
   2  15   7      4.60    3.00  0. 1.0000     0. 
  -2 -15  -7     -0.89    3.55  0. 1.0000     0. 
   2  15   7      0.42    6.89  0. 1.0000     0. 
   2  15   8      0.67    2.90  0. 1.0000     0. 
  -2 -15  -8     -1.94    3.66  0. 1.0000     0. 
   2  15   8      2.67    6.85  0. 1.0000     0. 
   2 -16  -7      1.80    3.18  0. 1.0000     0. 
  -2  16   7     -1.27    2.57  0. 1.0000     0. 
  -2 -16  -5     -0.40    3.58  0. 1.0000     0. 
  -2 -16  -5     -0.36    3.59  0. 1.0000     0. 
   2  16   6      0.92    2.86  0. 1.0000     0. 
  -2 -16  -6     -0.12    3.58  0. 1.0000     0. 
   2  16   7      0.09    2.92  0. 1.0000     0. 
  -2 -16  -7      0.59    3.64  0. 1.0000     0. 
  -2 -17  -5     -0.28    3.31  0. 1.0000     0. 
  -2 -17  -5      1.45    3.34  0. 1.0000     0. 
  -3   0   9      3.27    2.97  0. 1.0000     0. 
  -3   0   8      1.86    3.04  0. 1.0000     0. 
  -3   0   7      1.15    2.60  0. 1.0000     0. 
  -3   0   7      0.11    1.88  0. 1.0000     0. 
  -3   0   6     16.53    2.77  0. 1.0000     0. 
  -3   0   6      8.71    1.88  0. 1.0000     0. 
   3   0  -5      2.16    1.70  0. 1.0000     0. 
  -3   0   5     -0.93    1.45  0. 1.0000     0. 
  -3   0   5     -1.34    2.01  0. 1.0000     0. 
  -3   0   4      1.52    1.36  0. 1.0000     0. 
   3   0  -4      5.11    1.83  0. 1.0000     0. 
  -3   0   4      2.72    1.92  0. 1.0000     0. 
   3   0  -3      1.38    1.82  0. 1.0000     0. 
  -3   0   3      1.20    1.81  0. 1.0000     0. 
  -3   0   3      0.82    1.58  0. 1.0000     0. 
   3   0  -2     11.44    2.10  0. 1.0000     0. 
  -3   0   2      5.97    1.79  0. 1.0000     0. 
   3   0  -1     -0.88    2.49  0. 1.0000     0. 
  -3   0   1      1.55    1.81  0. 1.0000     0. 
  -3   0   0     70.72    4.32  0. 1.0000     0. 
  -3   0   0     64.89    4.26  0. 1.0000     0. 
   3   0   1     -0.30    3.68  0. 1.0000     0. 
  -3   0  -1      0.58    2.18  0. 1.0000     0. 
   3   0   1      2.68    2.21  0. 1.0000     0. 
   3   0   1     -0.25    1.31  0. 1.0000     0. 
  -3   0  -1     -1.79    1.97  0. 1.0000     0. 
  -3   0  -2      5.83    1.15  0. 1.0000     0. 
   3   0   2      7.28    4.39  0. 1.0000     0. 
   3   0   2      3.97    2.07  0. 1.0000     0. 
   3   0   2      2.51    1.12  0. 1.0000     0. 
  -3   0  -2      5.03    2.03  0. 1.0000     0. 
   3   0   3      2.49    4.50  0. 1.0000     0. 
  -3   0  -3      0.60    1.16  0. 1.0000     0. 
   3   0   3      0.72    2.09  0. 1.0000     0. 
  -3   0  -3      0.46    1.54  0. 1.0000     0. 
  -3   0  -3     -0.38    2.19  0. 1.0000     0. 
  -3   0  -4      0.45    1.20  0. 1.0000     0. 
   3   0   4      0.33    1.99  0. 1.0000     0. 
  -3   0  -4     -0.08    1.90  0. 1.0000     0. 
  -3   0  -4     -0.36    2.32  0. 1.0000     0. 
   3   0   4     -2.21    4.96  0. 1.0000     0. 
   3   0   5      0.37    2.00  0. 1.0000     0. 
  -3   0  -5      1.79    1.84  0. 1.0000     0. 
  -3   0  -5      1.82    2.34  0. 1.0000     0. 
   3   0   6     -0.28    1.81  0. 1.0000     0. 
  -3   0  -6      0.60    1.95  0. 1.0000     0. 
  -3   0  -6      3.86    2.35  0. 1.0000     0. 
  -3   1  10     -2.33    3.20  0. 1.0000     0. 
  -3   1   9     -0.53    3.16  0. 1.0000     0. 
  -3  -1   8      2.92    2.90  0. 1.0000     0. 
  -3   1   8      3.91    2.90  0. 1.0000     0. 
  -3   1   8      2.99    2.19  0. 1.0000     0. 
  -3   1   7      8.39    2.76  0. 1.0000     0. 
  -3  -1   7      0.60    1.15  0. 1.0000     0. 
  -3   1   7      7.22    2.07  0. 1.0000     0. 
  -3  -1   7      5.10    2.69  0. 1.0000     0. 
   3  -1  -6      5.67    1.77  0. 1.0000     0. 
  -3   1   6      2.55    1.71  0. 1.0000     0. 
  -3  -1   6     -0.64    2.41  0. 1.0000     0. 
  -3  -1   6      1.80    1.57  0. 1.0000     0. 
  -3   1   6      0.19    1.10  0. 1.0000     0. 
  -3   1   6      0.20    2.21  0. 1.0000     0. 
  -3  -1   5     12.64    2.34  0. 1.0000     0. 
  -3   1   5     11.38    1.75  0. 1.0000     0. 
  -3  -1   5      6.74    1.44  0. 1.0000     0. 
  -3  -1   5     -0.27    0.66  0. 1.0000     0. 
  -3   1   5     17.95    2.37  0. 1.0000     0. 
   3  -1  -5     29.82    2.18  0. 1.0000     0. 
   3   1  -5     25.99    2.07  0. 1.0000     0. 
  -3   1   4     13.92    1.95  0. 1.0000     0. 
  -3   1   4     17.54    2.39  0. 1.0000     0. 
  -3  -1   4     13.51    2.10  0. 1.0000     0. 
  -3  -1   4     10.42    1.41  0. 1.0000     0. 
   3  -1  -4     25.97    2.26  0. 1.0000     0. 
   3   1  -4     28.38    2.21  0. 1.0000     0. 
   3  -1  -3      1.81    2.13  0. 1.0000     0. 
   3   1  -3     -0.10    1.78  0. 1.0000     0. 
  -3  -1   3      0.33    1.71  0. 1.0000     0. 
  -3   1   3      1.84    1.70  0. 1.0000     0. 
  -3   1   3      0.92    1.91  0. 1.0000     0. 
  -3  -1   3      1.53    1.26  0. 1.0000     0. 
  -3  -1   2      4.47    1.75  0. 1.0000     0. 
   3  -1  -2      4.98    2.62  0. 1.0000     0. 
   3   1  -2      4.31    1.97  0. 1.0000     0. 
  -3   1   2      4.91    1.92  0. 1.0000     0. 
   3  -1  -1      0.59    3.08  0. 1.0000     0. 
  -3  -1   1      0.08    0.69  0. 1.0000     0. 
   3   1  -1      2.36    1.92  0. 1.0000     0. 
  -3   1   1     -2.13    2.03  0. 1.0000     0. 
  -3  -1   1      0.78    1.49  0. 1.0000     0. 
  -3   1   1      0.18    2.06  0. 1.0000     0. 
   3   1   0     19.04    2.91  0. 1.0000     0. 
   3  -1   0     15.81    2.65  0. 1.0000     0. 
  -3   1   0     17.27    2.77  0. 1.0000     0. 
  -3  -1   0     12.40    2.16  0. 1.0000     0. 
  -3   1   0     13.34    2.22  0. 1.0000     0. 
   3  -1   0     19.18    4.24  0. 1.0000     0. 
  -3  -1   0     16.89    2.60  0. 1.0000     0. 
   3  -1   1     22.48    4.67  0. 1.0000     0. 
  -3   1  -1     15.83    2.65  0. 1.0000     0. 
   3   1   1     24.84    3.42  0. 1.0000     0. 
  -3  -1  -1     18.52    2.52  0. 1.0000     0. 
   3  -1   1     14.50    2.37  0. 1.0000     0. 
   3  -1   1      6.21    1.00  0. 1.0000     0. 
  -3  -1  -1     16.98    2.59  0. 1.0000     0. 
  -3   1  -1     13.08    2.14  0. 1.0000     0. 
   3   1   2     26.72    4.14  0. 1.0000     0. 
   3  -1   2     16.64    2.43  0. 1.0000     0. 
   3   1   2     11.46    1.49  0. 1.0000     0. 
  -3   1  -2     20.82    1.76  0. 1.0000     0. 
  -3   1  -2     22.26    2.52  0. 1.0000     0. 
  -3  -1  -2     18.08    2.57  0. 1.0000     0. 
   3  -1   2     17.23    4.81  0. 1.0000     0. 
   3  -1   3      4.68    2.13  0. 1.0000     0. 
   3   1   3      1.50    2.02  0. 1.0000     0. 
  -3  -1  -3      0.92    0.95  0. 1.0000     0. 
  -3   1  -3      4.00    1.56  0. 1.0000     0. 
  -3  -1  -3      2.53    1.64  0. 1.0000     0. 
  -3   1  -3      0.34    2.25  0. 1.0000     0. 
   3   1   3      0.75    4.47  0. 1.0000     0. 
  -3  -1  -3      1.71    2.14  0. 1.0000     0. 
   3  -1   3      3.64    4.90  0. 1.0000     0. 
   3  -1   4     53.13    3.55  0. 1.0000     0. 
   3   1   4     56.32    3.53  0. 1.0000     0. 
  -3   1  -4     52.64    3.24  0. 1.0000     0. 
  -3  -1  -4     58.07    3.35  0. 1.0000     0. 
  -3   1  -4     53.93    3.74  0. 1.0000     0. 
  -3  -1  -4     62.68    3.95  0. 1.0000     0. 
   3   1   4     56.43    6.14  0. 1.0000     0. 
  -3  -1  -4     62.91    2.89  0. 1.0000     0. 
  -3  -1  -5      1.49    1.20  0. 1.0000     0. 
   3   1   5     -2.84    5.31  0. 1.0000     0. 
   3  -1   5      3.06    1.93  0. 1.0000     0. 
   3   1   5     -0.18    1.96  0. 1.0000     0. 
  -3   1  -5      2.38    1.82  0. 1.0000     0. 
  -3  -1  -5      3.77    2.09  0. 1.0000     0. 
  -3   1  -5     -1.84    2.26  0. 1.0000     0. 
  -3  -1  -5      1.91    2.63  0. 1.0000     0. 
   3   1   6      3.97    2.03  0. 1.0000     0. 
  -3  -1  -6      4.78    2.20  0. 1.0000     0. 
  -3  -1  -6      7.00    2.53  0. 1.0000     0. 
   3   1   7      2.16    1.75  0. 1.0000     0. 
  -3  -1  -7      1.53    2.15  0. 1.0000     0. 
  -3  -1  -7      3.23    2.40  0. 1.0000     0. 
  -3   2  11     -1.30    3.47  0. 1.0000     0. 
  -3   2  10      2.06    3.52  0. 1.0000     0. 
  -3   2  10     -0.95    2.87  0. 1.0000     0. 
  -3   2   9      3.82    3.21  0. 1.0000     0. 
  -3   2   9      1.75    2.43  0. 1.0000     0. 
  -3   2   8      1.99    2.93  0. 1.0000     0. 
   3  -2  -8      5.74    1.71  0. 1.0000     0. 
  -3   2   8      0.39    2.21  0. 1.0000     0. 
   3  -2  -7     -0.07    1.65  0. 1.0000     0. 
  -3   2   7      1.14    2.09  0. 1.0000     0. 
  -3  -2   7      1.27    1.51  0. 1.0000     0. 
  -3  -2   7      1.48    2.81  0. 1.0000     0. 
  -3   2   7      0.36    2.52  0. 1.0000     0. 
   3  -2  -6     -0.20    1.72  0. 1.0000     0. 
  -3   2   6      1.29    1.78  0. 1.0000     0. 
  -3  -2   6      0.94    1.36  0. 1.0000     0. 
  -3  -2   6      0.91    1.22  0. 1.0000     0. 
  -3   2   6      0.85    1.38  0. 1.0000     0. 
  -3   2   6      1.05    2.28  0. 1.0000     0. 
  -3  -2   6     -0.57    2.19  0. 1.0000     0. 
  -3   2   5     12.05    2.02  0. 1.0000     0. 
  -3  -2   5      2.97    1.12  0. 1.0000     0. 
  -3  -2   5      6.16    1.48  0. 1.0000     0. 
  -3  -2   5     13.22    2.40  0. 1.0000     0. 
  -3   2   4      0.69    1.86  0. 1.0000     0. 
  -3   2   4      0.35    1.99  0. 1.0000     0. 
  -3  -2   4      1.83    1.88  0. 1.0000     0. 
  -3  -2   4      1.31    1.10  0. 1.0000     0. 
  -3  -2   4      0.19    1.05  0. 1.0000     0. 
  -3  -2   3      2.44    1.35  0. 1.0000     0. 
  -3   2   3     37.95    2.65  0. 1.0000     0. 
  -3  -2   3     23.03    1.54  0. 1.0000     0. 
  -3  -2   3     29.62    2.23  0. 1.0000     0. 
   3  -2  -3     58.24    3.84  0. 1.0000     0. 
   3   2  -3     53.64    2.62  0. 1.0000     0. 
   3  -2  -2     11.26    3.86  0. 1.0000     0. 
   3   2  -2      8.88    2.05  0. 1.0000     0. 
  -3  -2   2      4.59    1.72  0. 1.0000     0. 
  -3  -2   2      1.07    1.40  0. 1.0000     0. 
  -3   2   2     10.86    2.11  0. 1.0000     0. 
   3  -2  -1     15.18    4.20  0. 1.0000     0. 
  -3  -2   1      9.99    1.06  0. 1.0000     0. 
   3  -2  -1     18.19    2.76  0. 1.0000     0. 
   3   2  -1     13.43    2.26  0. 1.0000     0. 
  -3   2   1     10.50    1.41  0. 1.0000     0. 
  -3   2   1     15.74    2.46  0. 1.0000     0. 
  -3   2   1     14.95    2.09  0. 1.0000     0. 
  -3  -2   1     10.08    1.71  0. 1.0000     0. 
  -3   2   0     29.09    2.05  0. 1.0000     0. 
  -3  -2   0     25.82    1.37  0. 1.0000     0. 
   3  -2   0     33.15    3.04  0. 1.0000     0. 
  -3   2   0     29.15    3.10  0. 1.0000     0. 
  -3  -2   0     25.98    2.33  0. 1.0000     0. 
  -3   2   0     26.03    2.44  0. 1.0000     0. 
   3  -2   0     33.41    4.75  0. 1.0000     0. 
   3   2   0     30.11    2.70  0. 1.0000     0. 
   3   2   1     21.39    2.86  0. 1.0000     0. 
   3  -2   1     16.60    2.46  0. 1.0000     0. 
  -3  -2  -1     18.83    2.40  0. 1.0000     0. 
  -3   2  -1     14.40    1.48  0. 1.0000     0. 
  -3   2  -1     18.24    2.25  0. 1.0000     0. 
  -3  -2  -1     17.15    2.74  0. 1.0000     0. 
   3  -2   1     11.79    4.62  0. 1.0000     0. 
  -3   2  -1     17.11    1.71  0. 1.0000     0. 
   3   2   2     -1.08    2.88  0. 1.0000     0. 
   3  -2   2     -0.51    2.07  0. 1.0000     0. 
  -3   2  -2     -0.47    1.28  0. 1.0000     0. 
  -3   2  -2     -1.00    1.87  0. 1.0000     0. 
  -3  -2  -2     -0.93    2.38  0. 1.0000     0. 
  -3  -2  -3     40.47    2.02  0. 1.0000     0. 
   3  -2   3     38.75    3.12  0. 1.0000     0. 
   3   2   3     40.43    3.11  0. 1.0000     0. 
  -3   2  -3     38.29    2.55  0. 1.0000     0. 
  -3   2  -3     41.59    3.10  0. 1.0000     0. 
  -3  -2  -3     40.73    3.33  0. 1.0000     0. 
   3   2   3     54.33    4.66  0. 1.0000     0. 
  -3  -2  -4      1.86    0.89  0. 1.0000     0. 
   3   2   4      6.03    4.37  0. 1.0000     0. 
   3  -2   4     -0.41    1.95  0. 1.0000     0. 
   3   2   4      0.49    1.96  0. 1.0000     0. 
  -3   2  -4     -0.71    1.52  0. 1.0000     0. 
  -3  -2  -4      2.47    1.93  0. 1.0000     0. 
  -3   2  -4      3.32    2.12  0. 1.0000     0. 
  -3  -2  -4      0.35    2.33  0. 1.0000     0. 
   3   2   5     25.28    5.49  0. 1.0000     0. 
   3   2   5     22.52    2.51  0. 1.0000     0. 
  -3  -2  -5     24.00    2.60  0. 1.0000     0. 
  -3  -2  -5     23.90    2.98  0. 1.0000     0. 
  -3  -2  -5     25.28    1.59  0. 1.0000     0. 
  -3  -2  -6      6.53    1.21  0. 1.0000     0. 
   3   2   6      5.18    1.97  0. 1.0000     0. 
  -3  -2  -6      8.04    2.35  0. 1.0000     0. 
  -3  -2  -6      6.70    2.95  0. 1.0000     0. 
   3   2   6      7.97    5.48  0. 1.0000     0. 
   3   2   7      3.02    2.02  0. 1.0000     0. 
  -3  -2  -7      4.91    2.77  0. 1.0000     0. 
  -3  -2  -7      9.85    3.14  0. 1.0000     0. 
  -3  -2  -8      1.03    2.29  0. 1.0000     0. 
  -3  -2  -8     -0.15    2.39  0. 1.0000     0. 
  -3   3  12     -1.71    3.22  0. 1.0000     0. 
  -3   3  11      6.11    3.44  0. 1.0000     0. 
  -3   3  10     -0.77    2.92  0. 1.0000     0. 
  -3   3   9      1.76    2.44  0. 1.0000     0. 
  -3   3   9     -1.05    3.21  0. 1.0000     0. 
  -3   3   8      9.52    2.68  0. 1.0000     0. 
  -3   3   8     17.64    3.21  0. 1.0000     0. 
  -3   3   7      4.58    2.20  0. 1.0000     0. 
  -3   3   7      8.55    2.81  0. 1.0000     0. 
  -3   3   7      5.09    1.78  0. 1.0000     0. 
  -3  -3   7      0.95    2.16  0. 1.0000     0. 
   3  -3  -6      3.03    2.72  0. 1.0000     0. 
  -3   3   6      0.13    1.96  0. 1.0000     0. 
  -3  -3   6     -2.13    1.67  0. 1.0000     0. 
  -3   3   6      1.62    2.50  0. 1.0000     0. 
  -3  -3   6      0.21    2.53  0. 1.0000     0. 
  -3   3   6     -0.62    1.24  0. 1.0000     0. 
  -3   3   5      6.74    2.14  0. 1.0000     0. 
  -3   3   5      5.91    2.30  0. 1.0000     0. 
  -3  -3   5      1.21    1.51  0. 1.0000     0. 
  -3  -3   5      1.71    1.46  0. 1.0000     0. 
  -3  -3   5      2.64    2.19  0. 1.0000     0. 
  -3  -3   4      2.96    1.64  0. 1.0000     0. 
  -3  -3   4     10.29    2.00  0. 1.0000     0. 
  -3  -3   4      4.29    1.11  0. 1.0000     0. 
  -3  -3   4      3.17    1.29  0. 1.0000     0. 
  -3   3   4     11.55    2.33  0. 1.0000     0. 
  -3   3   4     15.88    2.67  0. 1.0000     0. 
  -3  -3   3      0.22    1.70  0. 1.0000     0. 
   3  -3  -3      4.20    3.80  0. 1.0000     0. 
  -3  -3   3      0.84    0.78  0. 1.0000     0. 
  -3  -3   3      0.03    1.23  0. 1.0000     0. 
  -3   3   3      1.10    2.19  0. 1.0000     0. 
   3  -3  -2      2.66    2.47  0. 1.0000     0. 
   3   3  -2      6.46    1.89  0. 1.0000     0. 
  -3  -3   2      0.82    1.32  0. 1.0000     0. 
  -3   3   2      6.60    2.48  0. 1.0000     0. 
  -3  -3   2      5.03    1.62  0. 1.0000     0. 
  -3   3   2      6.57    2.04  0. 1.0000     0. 
   3  -3  -2      7.91    4.21  0. 1.0000     0. 
  -3   3   1      9.32    1.53  0. 1.0000     0. 
   3   3  -1     11.84    2.13  0. 1.0000     0. 
   3  -3  -1      5.69    2.25  0. 1.0000     0. 
  -3   3   1     11.46    2.69  0. 1.0000     0. 
  -3  -3   1      0.75    1.44  0. 1.0000     0. 
  -3   3   1      9.30    1.84  0. 1.0000     0. 
  -3  -3   1      6.77    1.65  0. 1.0000     0. 
   3  -3  -1      4.94    4.50  0. 1.0000     0. 
   3  -3   0     21.79    2.84  0. 1.0000     0. 
  -3   3   0     23.88    3.07  0. 1.0000     0. 
  -3  -3   0      3.61    1.87  0. 1.0000     0. 
  -3  -3   0     22.24    2.04  0. 1.0000     0. 
  -3   3   0     24.46    2.28  0. 1.0000     0. 
   3   3   0     24.81    2.58  0. 1.0000     0. 
  -3   3   0     22.90    1.88  0. 1.0000     0. 
  -3  -3  -1     22.19    1.17  0. 1.0000     0. 
   3  -3   1     28.62    2.74  0. 1.0000     0. 
  -3  -3  -1     34.13    2.60  0. 1.0000     0. 
  -3   3  -1     33.11    2.61  0. 1.0000     0. 
   3   3   1     30.02    2.75  0. 1.0000     0. 
  -3   3  -1     30.57    2.27  0. 1.0000     0. 
  -3   3  -2      5.63    1.61  0. 1.0000     0. 
   3   3   2      4.64    2.67  0. 1.0000     0. 
  -3   3  -2     -0.20    0.52  0. 1.0000     0. 
   3  -3   2      2.75    2.22  0. 1.0000     0. 
  -3   3  -2      3.00    1.39  0. 1.0000     0. 
  -3   3  -2      3.31    2.03  0. 1.0000     0. 
  -3  -3  -2      2.57    2.59  0. 1.0000     0. 
   3   3   3      9.77    3.14  0. 1.0000     0. 
   3  -3   3      3.63    2.21  0. 1.0000     0. 
  -3   3  -3      1.27    1.44  0. 1.0000     0. 
  -3   3  -3     10.61    2.23  0. 1.0000     0. 
  -3  -3  -3     11.84    2.69  0. 1.0000     0. 
   3   3   4      3.68    3.80  0. 1.0000     0. 
  -3  -3  -4      3.38    2.57  0. 1.0000     0. 
   3   3   5      7.14    4.64  0. 1.0000     0. 
   3   3   5      2.48    2.11  0. 1.0000     0. 
  -3  -3  -5      3.37    2.57  0. 1.0000     0. 
   3   3   6     49.79    3.49  0. 1.0000     0. 
  -3  -3  -6     66.69    4.03  0. 1.0000     0. 
  -3  -3  -6     74.16    4.37  0. 1.0000     0. 
   3   3   6     66.18    6.86  0. 1.0000     0. 
   3   3   7     19.18    2.38  0. 1.0000     0. 
  -3  -3  -7     34.02    3.18  0. 1.0000     0. 
  -3  -3  -7     36.06    3.52  0. 1.0000     0. 
  -3  -3  -8     40.93    3.81  0. 1.0000     0. 
  -3  -3  -8     47.93    4.38  0. 1.0000     0. 
  -3   4  12      1.79    3.50  0. 1.0000     0. 
  -3   4  11      2.60    3.22  0. 1.0000     0. 
  -3   4  10      4.70    2.97  0. 1.0000     0. 
  -3   4  10      3.13    3.57  0. 1.0000     0. 
  -3   4   9      0.08    2.72  0. 1.0000     0. 
  -3   4   9     -0.62    3.13  0. 1.0000     0. 
  -3   4   8      5.12    2.58  0. 1.0000     0. 
  -3   4   8      7.15    3.08  0. 1.0000     0. 
  -3   4   8      1.96    2.18  0. 1.0000     0. 
  -3   4   7      1.10    2.40  0. 1.0000     0. 
  -3   4   7      2.19    2.67  0. 1.0000     0. 
  -3   4   7      0.55    2.14  0. 1.0000     0. 
  -3   4   6      1.80    2.31  0. 1.0000     0. 
  -3   4   6      2.48    2.36  0. 1.0000     0. 
  -3  -4   6     -1.56    2.09  0. 1.0000     0. 
   3  -4  -6      4.01    3.52  0. 1.0000     0. 
  -3   4   5     11.59    2.62  0. 1.0000     0. 
  -3  -4   5     -0.06    1.85  0. 1.0000     0. 
  -3  -4   5     -0.06    2.28  0. 1.0000     0. 
  -3   4   5     14.26    2.61  0. 1.0000     0. 
   3  -4  -5     23.20    4.26  0. 1.0000     0. 
  -3  -4   4      0.35    1.45  0. 1.0000     0. 
  -3   4   4      0.57    2.17  0. 1.0000     0. 
  -3  -4   4      0.82    1.92  0. 1.0000     0. 
  -3   4   4      0.43    2.33  0. 1.0000     0. 
   3  -4  -3     48.71    3.38  0. 1.0000     0. 
  -3  -4   3     13.47    1.84  0. 1.0000     0. 
  -3   4   3     46.89    3.38  0. 1.0000     0. 
  -3   4   3     40.63    2.36  0. 1.0000     0. 
  -3  -4   3     14.06    1.20  0. 1.0000     0. 
  -3  -4   3     26.32    2.24  0. 1.0000     0. 
  -3   4   2      1.47    1.41  0. 1.0000     0. 
   3  -4  -2      2.45    2.30  0. 1.0000     0. 
   3   4  -2     -1.60    1.92  0. 1.0000     0. 
  -3   4   2      2.20    2.59  0. 1.0000     0. 
  -3  -4   2      0.39    1.36  0. 1.0000     0. 
  -3  -4   2     -0.92    1.54  0. 1.0000     0. 
  -3   4   2      2.98    1.72  0. 1.0000     0. 
  -3   4   1     13.53    1.70  0. 1.0000     0. 
   3  -4  -1      9.85    2.63  0. 1.0000     0. 
  -3   4   1     13.36    2.90  0. 1.0000     0. 
   3   4  -1     13.95    2.10  0. 1.0000     0. 
  -3  -4   1      8.28    1.64  0. 1.0000     0. 
  -3  -4   1      2.04    1.52  0. 1.0000     0. 
  -3   4   1      8.48    1.80  0. 1.0000     0. 
  -3   4   0      1.46    1.48  0. 1.0000     0. 
  -3   4   0      2.48    2.58  0. 1.0000     0. 
   3  -4   0      1.62    2.29  0. 1.0000     0. 
   3   4   0      1.64    2.02  0. 1.0000     0. 
  -3  -4   0     -0.94    1.46  0. 1.0000     0. 
  -3   4   0      2.77    1.83  0. 1.0000     0. 
  -3  -4   0     -0.10    1.33  0. 1.0000     0. 
  -3   4  -1     -0.69    1.60  0. 1.0000     0. 
   3   4   1     -0.86    2.11  0. 1.0000     0. 
   3  -4   1     -1.30    2.30  0. 1.0000     0. 
  -3  -4  -1     -0.31    1.54  0. 1.0000     0. 
  -3   4  -1      1.39    1.84  0. 1.0000     0. 
  -3   4  -2      1.20    1.38  0. 1.0000     0. 
   3   4   2      5.36    2.29  0. 1.0000     0. 
   3  -4   2      2.96    2.24  0. 1.0000     0. 
  -3  -4  -2      0.86    2.06  0. 1.0000     0. 
  -3   4  -2      3.16    1.94  0. 1.0000     0. 
   3   4   3     14.26    3.08  0. 1.0000     0. 
  -3  -4  -3     13.65    2.93  0. 1.0000     0. 
   3   4   4      0.99    3.49  0. 1.0000     0. 
  -3  -4  -4      1.69    2.73  0. 1.0000     0. 
   3   4   5      5.60    4.12  0. 1.0000     0. 
  -3  -4  -5      4.27    2.88  0. 1.0000     0. 
   3   4   6     -1.49    2.08  0. 1.0000     0. 
  -3  -4  -6     -1.05    2.90  0. 1.0000     0. 
  -3  -4  -7      1.89    2.56  0. 1.0000     0. 
  -3  -4  -7      8.13    2.94  0. 1.0000     0. 
  -3  -4  -8     24.93    3.75  0. 1.0000     0. 
  -3   5  13      2.81    3.79  0. 1.0000     0. 
  -3   5  13     -4.44    4.38  0. 1.0000     0. 
  -3   5  12      0.48    3.73  0. 1.0000     0. 
  -3   5  11      0.22    3.53  0. 1.0000     0. 
  -3   5  10     -0.10    3.00  0. 1.0000     0. 
  -3   5   9      0.89    2.69  0. 1.0000     0. 
  -3   5   9      2.99    3.30  0. 1.0000     0. 
  -3   5   8      1.47    2.64  0. 1.0000     0. 
  -3   5   8      3.12    3.12  0. 1.0000     0. 
  -3   5   8     -1.00    2.50  0. 1.0000     0. 
  -3   5   7     18.22    3.06  0. 1.0000     0. 
  -3   5   7      9.70    2.95  0. 1.0000     0. 
  -3   5   6     12.06    2.85  0. 1.0000     0. 
  -3   5   6     17.70    3.01  0. 1.0000     0. 
  -3  -5   5     -0.38    1.97  0. 1.0000     0. 
  -3   5   5     33.98    3.70  0. 1.0000     0. 
  -3  -5   4     -0.38    1.92  0. 1.0000     0. 
  -3  -5   4     -2.71    2.08  0. 1.0000     0. 
  -3   5   4      2.30    2.59  0. 1.0000     0. 
  -3   5   4      0.49    2.53  0. 1.0000     0. 
  -3   5   3      0.58    1.47  0. 1.0000     0. 
   3  -5  -3     -0.07    2.78  0. 1.0000     0. 
  -3  -5   3      0.99    1.73  0. 1.0000     0. 
  -3  -5   3      1.37    1.63  0. 1.0000     0. 
  -3   5   3      2.52    2.70  0. 1.0000     0. 
  -3  -5   3     -0.62    1.77  0. 1.0000     0. 
  -3   5   3      1.14    1.76  0. 1.0000     0. 
  -3   5   2      1.06    1.52  0. 1.0000     0. 
  -3  -5   2     -0.79    1.56  0. 1.0000     0. 
   3  -5  -2      1.41    2.50  0. 1.0000     0. 
  -3   5   2     -0.43    2.98  0. 1.0000     0. 
  -3  -5   2      0.57    1.93  0. 1.0000     0. 
  -3  -5   2      0.23    1.63  0. 1.0000     0. 
  -3   5   2     -0.14    1.56  0. 1.0000     0. 
  -3   5   1     -0.25    1.72  0. 1.0000     0. 
  -3   5   1     -0.68    3.00  0. 1.0000     0. 
   3  -5  -1      0.66    2.29  0. 1.0000     0. 
   3   5  -1      3.84    1.98  0. 1.0000     0. 
  -3  -5   1      1.74    1.34  0. 1.0000     0. 
  -3   5   1      1.29    1.78  0. 1.0000     0. 
  -3   5   0      5.06    1.81  0. 1.0000     0. 
   3  -5   0      5.46    2.52  0. 1.0000     0. 
   3   5   0      3.25    2.12  0. 1.0000     0. 
  -3   5   0      3.24    1.76  0. 1.0000     0. 
  -3  -5   0      1.75    1.34  0. 1.0000     0. 
  -3  -5  -1     24.77    1.94  0. 1.0000     0. 
   3   5   1     26.88    2.64  0. 1.0000     0. 
  -3  -5  -2      1.21    1.35  0. 1.0000     0. 
   3   5   2      1.16    2.18  0. 1.0000     0. 
   3  -5   2      0.61    2.03  0. 1.0000     0. 
  -3  -5  -2      0.58    1.95  0. 1.0000     0. 
   3   5   3      0.28    2.42  0. 1.0000     0. 
  -3  -5  -3      0.20    2.28  0. 1.0000     0. 
   3   5   4      2.06    2.99  0. 1.0000     0. 
  -3  -5  -4      3.13    2.93  0. 1.0000     0. 
   3   5   5      2.19    3.49  0. 1.0000     0. 
  -3  -5  -5      0.78    3.16  0. 1.0000     0. 
  -3  -5  -6      1.31    3.02  0. 1.0000     0. 
  -3  -5  -7     59.86    4.55  0. 1.0000     0. 
   3   5   8      4.32    5.93  0. 1.0000     0. 
  -3  -5  -8      7.68    2.93  0. 1.0000     0. 
  -3  -5  -9      6.54    3.16  0. 1.0000     0. 
   3   5   9      5.37    6.65  0. 1.0000     0. 
  -3  -5 -10     -0.73    3.21  0. 1.0000     0. 
  -3  -5 -10     -0.95    3.40  0. 1.0000     0. 
  -3   6  12     -0.75    3.77  0. 1.0000     0. 
  -3   6  12      0.35    4.12  0. 1.0000     0. 
  -3   6  11      1.47    3.42  0. 1.0000     0. 
  -3   6  10     -2.08    3.19  0. 1.0000     0. 
  -3   6   9      1.81    2.93  0. 1.0000     0. 
  -3   6   8      5.43    3.20  0. 1.0000     0. 
  -3   6   8      2.32    3.01  0. 1.0000     0. 
  -3   6   8      2.55    2.99  0. 1.0000     0. 
  -3   6   7      3.32    3.07  0. 1.0000     0. 
  -3   6   7      0.45    2.93  0. 1.0000     0. 
  -3   6   7      3.01    2.87  0. 1.0000     0. 
  -3   6   6      3.67    2.69  0. 1.0000     0. 
  -3   6   6      2.53    3.20  0. 1.0000     0. 
  -3   6   5     14.89    3.18  0. 1.0000     0. 
  -3   6   5     16.14    3.41  0. 1.0000     0. 
  -3  -6   4      0.71    1.94  0. 1.0000     0. 
  -3  -6   4      0.74    2.03  0. 1.0000     0. 
  -3   6   3      3.54    1.68  0. 1.0000     0. 
   3  -6  -3      4.41    2.65  0. 1.0000     0. 
  -3  -6   3     -1.68    1.88  0. 1.0000     0. 
  -3  -6   3     -0.06    1.94  0. 1.0000     0. 
  -3   6   3      2.76    2.99  0. 1.0000     0. 
  -3   6   3      3.13    1.58  0. 1.0000     0. 
  -3   6   2      8.93    1.89  0. 1.0000     0. 
   3  -6  -2      9.09    2.76  0. 1.0000     0. 
  -3   6   2      6.33    2.96  0. 1.0000     0. 
  -3  -6   2      2.67    1.96  0. 1.0000     0. 
  -3  -6   2      2.72    1.57  0. 1.0000     0. 
  -3   6   2      6.65    1.63  0. 1.0000     0. 
  -3   6   1      0.72    1.77  0. 1.0000     0. 
  -3   6   1      0.63    2.87  0. 1.0000     0. 
   3  -6  -1      0.31    2.46  0. 1.0000     0. 
   3  -6  -1      0.19    0.97  0. 1.0000     0. 
  -3   6   1      2.55    1.58  0. 1.0000     0. 
  -3  -6   1      0.85    1.36  0. 1.0000     0. 
   3  -6   0     32.22    3.06  0. 1.0000     0. 
  -3  -6   0     13.19    2.28  0. 1.0000     0. 
  -3   6   0     32.55    2.42  0. 1.0000     0. 
  -3  -6   0     23.64    1.86  0. 1.0000     0. 
   3   6   0     37.10    2.84  0. 1.0000     0. 
  -3   6   0     45.33    2.94  0. 1.0000     0. 
   3   6   1     10.68    2.38  0. 1.0000     0. 
  -3  -6  -1      3.93    1.97  0. 1.0000     0. 
  -3  -6  -1      8.64    1.47  0. 1.0000     0. 
  -3  -6  -2     -0.14    0.81  0. 1.0000     0. 
  -3  -6  -2     29.92    2.28  0. 1.0000     0. 
   3   6   3      0.87    2.31  0. 1.0000     0. 
  -3  -6  -3      0.38    2.05  0. 1.0000     0. 
   3   6   4      0.47    2.78  0. 1.0000     0. 
  -3  -6  -4     -1.43    2.41  0. 1.0000     0. 
  -3  -6  -5     18.80    3.54  0. 1.0000     0. 
  -3  -6  -6      3.53    3.17  0. 1.0000     0. 
   3   6   7      1.09    4.84  0. 1.0000     0. 
   3   6   8      3.17    5.93  0. 1.0000     0. 
  -3  -6  -9      8.04    3.71  0. 1.0000     0. 
   3   6   9      8.12    6.02  0. 1.0000     0. 
  -3  -6 -10     12.83    3.54  0. 1.0000     0. 
  -3  -6 -10      8.13    3.77  0. 1.0000     0. 
   3   6  10      5.19    6.49  0. 1.0000     0. 
  -3  -6 -11     -1.05    3.30  0. 1.0000     0. 
  -3  -6 -11     -1.06    3.67  0. 1.0000     0. 
  -3   7  12      4.57    4.03  0. 1.0000     0. 
  -3   7  12      4.30    4.28  0. 1.0000     0. 
  -3   7  11      2.59    3.56  0. 1.0000     0. 
  -3   7  11      1.92    3.91  0. 1.0000     0. 
  -3   7  10      0.37    3.52  0. 1.0000     0. 
  -3   7   9      0.98    3.39  0. 1.0000     0. 
  -3   7   8      0.49    3.37  0. 1.0000     0. 
  -3   7   7      1.53    3.05  0. 1.0000     0. 
  -3   7   7     -1.53    2.81  0. 1.0000     0. 
  -3   7   7     -0.62    2.82  0. 1.0000     0. 
  -3   7   6      4.98    3.16  0. 1.0000     0. 
  -3   7   6      3.52    3.67  0. 1.0000     0. 
  -3   7   5     15.61    3.38  0. 1.0000     0. 
  -3   7   5     13.88    3.50  0. 1.0000     0. 
  -3   7   4     51.71    3.29  0. 1.0000     0. 
  -3   7   4     53.78    4.59  0. 1.0000     0. 
  -3   7   3     17.71    2.22  0. 1.0000     0. 
  -3   7   3     16.17    3.56  0. 1.0000     0. 
  -3  -7   3      2.54    2.28  0. 1.0000     0. 
  -3  -7   3     -0.61    1.77  0. 1.0000     0. 
  -3   7   2     12.94    2.14  0. 1.0000     0. 
  -3   7   2     18.32    3.60  0. 1.0000     0. 
   3  -7  -2     13.96    2.96  0. 1.0000     0. 
  -3  -7   2     -0.22    2.07  0. 1.0000     0. 
  -3  -7   2      1.63    2.06  0. 1.0000     0. 
  -3   7   2      9.54    1.81  0. 1.0000     0. 
  -3  -7   2      1.56    1.55  0. 1.0000     0. 
   3  -7  -1     50.31    3.37  0. 1.0000     0. 
  -3  -7   1     18.96    2.81  0. 1.0000     0. 
  -3  -7   1     18.96    2.52  0. 1.0000     0. 
   3  -7  -1      1.87    1.64  0. 1.0000     0. 
  -3   7   1     37.87    3.96  0. 1.0000     0. 
  -3   7   1     45.02    2.46  0. 1.0000     0. 
  -3  -7   1     28.73    1.98  0. 1.0000     0. 
  -3   7   1     59.63    3.14  0. 1.0000     0. 
  -3   7   0      1.25    1.72  0. 1.0000     0. 
   3  -7   0     -0.39    2.41  0. 1.0000     0. 
   3   7   0     10.92    2.19  0. 1.0000     0. 
  -3  -7   0      7.39    1.32  0. 1.0000     0. 
  -3  -7   0      3.88    2.10  0. 1.0000     0. 
  -3   7   0     -1.08    1.57  0. 1.0000     0. 
  -3  -7  -1     11.72    2.34  0. 1.0000     0. 
  -3  -7  -1     19.24    1.56  0. 1.0000     0. 
   3   7   1     25.36    2.82  0. 1.0000     0. 
  -3  -7  -2     15.29    2.61  0. 1.0000     0. 
   3   7   2     38.22    3.12  0. 1.0000     0. 
   3   7   3      0.21    2.49  0. 1.0000     0. 
  -3  -7  -3      1.42    2.03  0. 1.0000     0. 
  -3  -7  -4      2.06    2.30  0. 1.0000     0. 
  -3  -7  -5      2.97    2.56  0. 1.0000     0. 
   3   7   6      3.70    3.58  0. 1.0000     0. 
   3   7   7     -3.36    4.45  0. 1.0000     0. 
   3   7   8      0.16    5.46  0. 1.0000     0. 
   3   7   9     -3.70    6.20  0. 1.0000     0. 
  -3  -7  -9     -1.23    3.71  0. 1.0000     0. 
  -3  -7 -10     19.30    4.11  0. 1.0000     0. 
   3   7  10      8.04    6.54  0. 1.0000     0. 
  -3   8  11     -0.81    3.89  0. 1.0000     0. 
  -3   8  11     -0.29    4.26  0. 1.0000     0. 
  -3   8  10      3.62    3.98  0. 1.0000     0. 
  -3   8  10      0.34    3.72  0. 1.0000     0. 
  -3   8   9      1.84    3.81  0. 1.0000     0. 
  -3   8   8      0.44    3.65  0. 1.0000     0. 
  -3   8   7      0.53    4.21  0. 1.0000     0. 
  -3   8   6     11.85    3.58  0. 1.0000     0. 
  -3   8   6      6.43    3.74  0. 1.0000     0. 
   3  -8  -5     -2.50    3.04  0. 1.0000     0. 
  -3   8   5      3.32    3.46  0. 1.0000     0. 
  -3   8   4     23.95    2.53  0. 1.0000     0. 
   3  -8  -4     28.41    3.40  0. 1.0000     0. 
  -3   8   4     21.76    4.18  0. 1.0000     0. 
  -3   8   3     59.69    3.81  0. 1.0000     0. 
  -3   8   3     54.38    5.11  0. 1.0000     0. 
  -3   8   2      1.84    2.06  0. 1.0000     0. 
  -3   8   2      1.15    3.28  0. 1.0000     0. 
  -3  -8   2      0.73    2.17  0. 1.0000     0. 
  -3  -8   2      0.15    2.32  0. 1.0000     0. 
  -3  -8   2     -1.13    1.67  0. 1.0000     0. 
  -3   8   1     -1.69    2.10  0. 1.0000     0. 
   3  -8  -1      1.52    2.55  0. 1.0000     0. 
  -3  -8   1      0.07    2.18  0. 1.0000     0. 
  -3  -8   1      1.26    2.06  0. 1.0000     0. 
  -3  -8   1      2.70    1.38  0. 1.0000     0. 
  -3   8   1      0.37    1.57  0. 1.0000     0. 
  -3  -8   0      0.17    2.38  0. 1.0000     0. 
  -3  -8   0      0.92    2.12  0. 1.0000     0. 
  -3  -8   0      0.22    1.19  0. 1.0000     0. 
   3   8   1      6.11    2.33  0. 1.0000     0. 
  -3  -8  -1      4.95    2.23  0. 1.0000     0. 
   3   8   2      0.07    2.35  0. 1.0000     0. 
  -3  -8  -2     -1.95    2.37  0. 1.0000     0. 
  -3  -8  -3     11.02    2.47  0. 1.0000     0. 
  -3  -8  -4      0.07    2.20  0. 1.0000     0. 
   3   8   5      7.26    2.97  0. 1.0000     0. 
  -3  -8  -5      5.99    2.66  0. 1.0000     0. 
   3   8   6     -3.35    3.45  0. 1.0000     0. 
  -3  -8  -6      1.78    2.75  0. 1.0000     0. 
   3   8   7      6.68    4.22  0. 1.0000     0. 
   3   8   8     -6.03    5.29  0. 1.0000     0. 
  -3  -8  -8     -6.67    3.91  0. 1.0000     0. 
   3   8   9     -3.04    5.99  0. 1.0000     0. 
  -3  -8  -9     -1.99    4.05  0. 1.0000     0. 
   3   8  10      0.94    6.55  0. 1.0000     0. 
  -3  -8 -10     -2.28    4.29  0. 1.0000     0. 
  -3   9  11      1.49    4.42  0. 1.0000     0. 
  -3   9  11     -0.61    4.12  0. 1.0000     0. 
  -3   9  10      3.39    4.26  0. 1.0000     0. 
  -3   9  10      5.62    3.77  0. 1.0000     0. 
  -3   9   9      0.17    4.02  0. 1.0000     0. 
  -3   9   9      0.34    3.65  0. 1.0000     0. 
  -3   9   8     -2.31    4.16  0. 1.0000     0. 
  -3   9   7     -1.30    3.94  0. 1.0000     0. 
  -3   9   6      6.99    3.78  0. 1.0000     0. 
   3  -9  -5      1.02    3.29  0. 1.0000     0. 
  -3   9   5      0.13    3.80  0. 1.0000     0. 
  -3   9   4     32.36    2.93  0. 1.0000     0. 
   3  -9  -4     31.16    3.86  0. 1.0000     0. 
  -3   9   4     25.24    4.29  0. 1.0000     0. 
  -3   9   3      3.61    2.29  0. 1.0000     0. 
  -3   9   3      2.38    3.56  0. 1.0000     0. 
   3  -9  -3      0.74    3.16  0. 1.0000     0. 
  -3   9   2      4.99    2.32  0. 1.0000     0. 
  -3  -9   2      0.92    2.18  0. 1.0000     0. 
  -3  -9   2     -1.05    2.27  0. 1.0000     0. 
  -3  -9   1      0.97    1.36  0. 1.0000     0. 
  -3  -9   1      1.62    2.47  0. 1.0000     0. 
  -3  -9   1     -1.12    2.25  0. 1.0000     0. 
  -3  -9   0      1.26    2.66  0. 1.0000     0. 
  -3  -9   0      1.67    2.30  0. 1.0000     0. 
   3   9   1     20.47    2.67  0. 1.0000     0. 
  -3  -9  -1      9.69    2.47  0. 1.0000     0. 
  -3  -9  -2      2.77    2.42  0. 1.0000     0. 
  -3  -9  -3      0.23    2.44  0. 1.0000     0. 
   3   9   4      2.41    2.72  0. 1.0000     0. 
  -3  -9  -4      1.44    2.34  0. 1.0000     0. 
   3   9   5      0.49    2.81  0. 1.0000     0. 
  -3  -9  -5      0.39    2.35  0. 1.0000     0. 
   3   9   6      1.91    3.38  0. 1.0000     0. 
  -3  -9  -6      2.64    2.91  0. 1.0000     0. 
   3   9   7     -1.38    4.00  0. 1.0000     0. 
  -3  -9  -7      2.44    2.90  0. 1.0000     0. 
   3   9   8      3.35    4.84  0. 1.0000     0. 
   3   9   9      6.03    5.97  0. 1.0000     0. 
  -3  10  10      0.75    4.73  0. 1.0000     0. 
  -3  10  10      3.35    4.21  0. 1.0000     0. 
  -3  10   9      5.84    4.21  0. 1.0000     0. 
  -3  10   9      5.65    4.86  0. 1.0000     0. 
  -3  10   8      6.07    4.21  0. 1.0000     0. 
  -3  10   8      0.83    4.55  0. 1.0000     0. 
  -3  10   7      4.38    4.30  0. 1.0000     0. 
   3 -10  -6      3.96    3.92  0. 1.0000     0. 
  -3  10   5     10.57    2.41  0. 1.0000     0. 
   3 -10  -5     10.83    3.53  0. 1.0000     0. 
  -3  10   4     45.82    3.61  0. 1.0000     0. 
  -3  10   4     39.78    5.19  0. 1.0000     0. 
  -3  10   3     -1.65    2.45  0. 1.0000     0. 
  -3  10   3      3.43    3.78  0. 1.0000     0. 
   3 -10  -3     -1.98    3.22  0. 1.0000     0. 
  -3  10   2     -0.16    1.96  0. 1.0000     0. 
   3 -10  -2     -0.08    2.69  0. 1.0000     0. 
  -3 -10   1     -0.09    2.24  0. 1.0000     0. 
  -3 -10   1     -0.26    2.36  0. 1.0000     0. 
  -3 -10   0     -0.78    2.41  0. 1.0000     0. 
  -3 -10   0     -0.07    2.30  0. 1.0000     0. 
  -3 -10  -1      5.55    2.87  0. 1.0000     0. 
  -3 -10  -1      0.63    2.53  0. 1.0000     0. 
  -3 -10  -2      3.63    2.53  0. 1.0000     0. 
  -3 -10  -3      1.85    2.81  0. 1.0000     0. 
   3  10   4     -2.73    2.74  0. 1.0000     0. 
  -3 -10  -4      1.99    2.52  0. 1.0000     0. 
   3  10   5      0.73    2.71  0. 1.0000     0. 
  -3 -10  -5     -0.16    2.47  0. 1.0000     0. 
   3  10   6      0.09    3.06  0. 1.0000     0. 
  -3 -10  -6     -0.18    2.62  0. 1.0000     0. 
   3  10   7     -1.40    3.64  0. 1.0000     0. 
  -3 -10  -7      1.01    3.03  0. 1.0000     0. 
   3  10   8      3.76    4.57  0. 1.0000     0. 
   3  10   9      5.57    5.48  0. 1.0000     0. 
  -3  11   9      2.95    4.31  0. 1.0000     0. 
  -3  11   9      3.99    5.19  0. 1.0000     0. 
  -3  11   8      1.49    4.37  0. 1.0000     0. 
  -3  11   8     -0.69    4.67  0. 1.0000     0. 
  -3  11   7     22.73    4.92  0. 1.0000     0. 
   3 -11  -6     -0.61    3.88  0. 1.0000     0. 
  -3  11   5     -0.59    2.30  0. 1.0000     0. 
   3 -11  -5      2.59    3.65  0. 1.0000     0. 
  -3  11   4      3.28    2.56  0. 1.0000     0. 
  -3  11   3     -1.51    2.35  0. 1.0000     0. 
   3 -11  -3     -0.08    2.94  0. 1.0000     0. 
  -3 -11   0     -0.19    2.38  0. 1.0000     0. 
  -3 -11   0     -0.49    2.36  0. 1.0000     0. 
  -3 -11  -1      1.67    3.00  0. 1.0000     0. 
  -3 -11  -1     -0.69    2.84  0. 1.0000     0. 
  -3 -11  -2      2.44    2.83  0. 1.0000     0. 
   3  11   3      7.56    2.86  0. 1.0000     0. 
  -3 -11  -3      2.40    2.80  0. 1.0000     0. 
   3  11   4      3.79    2.78  0. 1.0000     0. 
  -3 -11  -4      2.79    2.95  0. 1.0000     0. 
   3  11   5      1.37    2.97  0. 1.0000     0. 
  -3 -11  -5      0.61    2.74  0. 1.0000     0. 
   3  11   6      2.43    3.05  0. 1.0000     0. 
  -3 -11  -6      2.92    2.74  0. 1.0000     0. 
   3  11   7     11.30    3.90  0. 1.0000     0. 
  -3 -11  -7      5.75    3.16  0. 1.0000     0. 
   3  11   8      4.01    4.28  0. 1.0000     0. 
  -3 -11  -8      2.50    3.40  0. 1.0000     0. 
  -3  12   8     -0.18    5.19  0. 1.0000     0. 
  -3  12   8      3.56    4.95  0. 1.0000     0. 
  -3  12   7     -2.29    4.87  0. 1.0000     0. 
  -3  12   6      1.63    4.31  0. 1.0000     0. 
   3 -12  -6      2.61    3.96  0. 1.0000     0. 
  -3  12   5     14.65    2.96  0. 1.0000     0. 
   3 -12  -5      8.15    3.54  0. 1.0000     0. 
  -3  12   4      0.08    2.48  0. 1.0000     0. 
   3 -12  -4      1.29    3.25  0. 1.0000     0. 
  -3 -12  -1      1.23    2.73  0. 1.0000     0. 
  -3 -12  -1      0.27    2.58  0. 1.0000     0. 
  -3 -12  -2      1.59    2.83  0. 1.0000     0. 
   3  12   3      7.44    2.92  0. 1.0000     0. 
  -3 -12  -3      2.83    2.87  0. 1.0000     0. 
   3  12   4      7.56    3.09  0. 1.0000     0. 
  -3 -12  -4      5.86    3.27  0. 1.0000     0. 
   3  12   5      8.34    3.11  0. 1.0000     0. 
  -3 -12  -5      2.01    2.98  0. 1.0000     0. 
   3  12   6      5.65    3.06  0. 1.0000     0. 
  -3 -12  -6      3.15    2.85  0. 1.0000     0. 
   3  12   7     -2.46    3.50  0. 1.0000     0. 
  -3  13   7      0.98    4.79  0. 1.0000     0. 
  -3  13   6      4.01    4.66  0. 1.0000     0. 
   3 -13  -6      4.91    3.85  0. 1.0000     0. 
   3 -13  -5      1.26    3.53  0. 1.0000     0. 
  -3 -13  -2      3.45    3.40  0. 1.0000     0. 
  -3 -13  -2     -1.21    2.95  0. 1.0000     0. 
   3  13   3      3.85    2.82  0. 1.0000     0. 
  -3 -13  -3     -2.06    3.07  0. 1.0000     0. 
   3  13   4      5.73    3.15  0. 1.0000     0. 
  -3 -13  -4      1.69    3.12  0. 1.0000     0. 
   3  13   5     11.87    3.31  0. 1.0000     0. 
  -3 -13  -5      5.73    3.37  0. 1.0000     0. 
  -3 -14  -2     -0.50    2.82  0. 1.0000     0. 
  -3 -14  -2     -0.22    2.66  0. 1.0000     0. 
   3  14   3      3.25    2.89  0. 1.0000     0. 
  -3 -14  -3     -1.52    3.28  0. 1.0000     0. 
  -4   0   8      2.11    3.22  0. 1.0000     0. 
  -4   0   7     -1.30    3.12  0. 1.0000     0. 
  -4   0   6      3.06    2.66  0. 1.0000     0. 
   4   0  -5      4.24    3.45  0. 1.0000     0. 
  -4   0   5      2.97    2.90  0. 1.0000     0. 
   4   0  -4      3.32    3.76  0. 1.0000     0. 
  -4   0   4      1.45    2.51  0. 1.0000     0. 
   4   0  -3      4.90    4.43  0. 1.0000     0. 
  -4   0   3     -2.42    2.74  0. 1.0000     0. 
   4   0  -2      1.00    4.65  0. 1.0000     0. 
  -4   0   2      0.27    2.89  0. 1.0000     0. 
   4   0  -1      0.45    5.26  0. 1.0000     0. 
  -4   0   1     -0.42    2.96  0. 1.0000     0. 
   4   0   0     18.92    6.26  0. 1.0000     0. 
  -4   0   0     17.23    3.54  0. 1.0000     0. 
   4   0   1     -8.28    6.62  0. 1.0000     0. 
  -4   0  -1      0.15    3.07  0. 1.0000     0. 
  -4   0  -2     -1.27    3.35  0. 1.0000     0. 
   4   0   2      5.48    7.15  0. 1.0000     0. 
  -4   0  -3     -0.89    3.10  0. 1.0000     0. 
   4   0   4      1.95    3.04  0. 1.0000     0. 
  -4   0  -4      2.98    3.16  0. 1.0000     0. 
   4   0   5     -0.07    2.81  0. 1.0000     0. 
  -4   0  -5      0.55    3.14  0. 1.0000     0. 
  -4   1   8      0.57    3.33  0. 1.0000     0. 
  -4  -1   8     -2.92    3.07  0. 1.0000     0. 
  -4   1   7     -0.35    3.08  0. 1.0000     0. 
  -4  -1   7     -0.17    2.93  0. 1.0000     0. 
   4   1  -6      5.17    2.61  0. 1.0000     0. 
  -4  -1   6      0.47    2.73  0. 1.0000     0. 
  -4   1   6      1.61    2.89  0. 1.0000     0. 
  -4  -1   5     -0.95    2.72  0. 1.0000     0. 
   4   1  -5     -0.52    2.91  0. 1.0000     0. 
  -4   1   5      1.13    3.00  0. 1.0000     0. 
   4  -1  -4      9.76    4.88  0. 1.0000     0. 
   4   1  -4     14.08    3.56  0. 1.0000     0. 
  -4   1   4      0.70    2.99  0. 1.0000     0. 
  -4  -1   4      1.90    2.54  0. 1.0000     0. 
   4  -1  -3     27.87    5.77  0. 1.0000     0. 
   4   1  -3     25.61    3.95  0. 1.0000     0. 
  -4   1   3      8.07    3.24  0. 1.0000     0. 
  -4  -1   3      7.98    2.78  0. 1.0000     0. 
   4  -1  -2      2.64    5.93  0. 1.0000     0. 
   4   1  -2     -2.66    3.98  0. 1.0000     0. 
  -4   1   2      0.54    3.32  0. 1.0000     0. 
  -4  -1   2     -1.40    2.75  0. 1.0000     0. 
   4  -1  -1     -1.94    6.12  0. 1.0000     0. 
   4   1  -1      0.38    4.67  0. 1.0000     0. 
  -4   1   1      0.12    3.05  0. 1.0000     0. 
  -4  -1   1      1.61    2.99  0. 1.0000     0. 
  -4   1   0      3.44    3.00  0. 1.0000     0. 
   4   1   0     -0.14    5.22  0. 1.0000     0. 
  -4  -1   0     -0.98    2.98  0. 1.0000     0. 
   4  -1   0     -1.39    6.32  0. 1.0000     0. 
   4   1   1      7.83    5.89  0. 1.0000     0. 
  -4   1  -1     -2.43    3.03  0. 1.0000     0. 
   4  -1   1     -0.76    6.29  0. 1.0000     0. 
   4   1   2      3.16    6.46  0. 1.0000     0. 
   4  -1   2      3.05    3.24  0. 1.0000     0. 
  -4   1  -2      4.25    3.04  0. 1.0000     0. 
  -4  -1  -2      3.94    3.37  0. 1.0000     0. 
   4  -1   3      5.82    3.33  0. 1.0000     0. 
  -4   1  -3      3.09    2.87  0. 1.0000     0. 
  -4  -1  -3      5.84    3.55  0. 1.0000     0. 
   4   1   3      5.65    6.72  0. 1.0000     0. 
   4  -1   4      0.28    2.95  0. 1.0000     0. 
  -4   1  -4      2.89    2.99  0. 1.0000     0. 
  -4  -1  -4      2.13    3.21  0. 1.0000     0. 
   4   1   4      1.03    6.80  0. 1.0000     0. 
   4  -1   5      3.01    2.73  0. 1.0000     0. 
   4   1   5     -1.82    3.11  0. 1.0000     0. 
  -4   1  -5      0.99    2.63  0. 1.0000     0. 
  -4  -1  -5      1.38    3.34  0. 1.0000     0. 
  -4  -1  -6      7.92    3.51  0. 1.0000     0. 
   4   2  -7      6.56    2.68  0. 1.0000     0. 
  -4  -2   7     -0.96    2.91  0. 1.0000     0. 
  -4   2   7     -0.47    3.24  0. 1.0000     0. 
   4   2  -6      1.57    2.70  0. 1.0000     0. 
  -4  -2   6     -0.30    2.74  0. 1.0000     0. 
  -4   2   6      0.62    2.95  0. 1.0000     0. 
   4   2  -5     11.16    2.96  0. 1.0000     0. 
  -4  -2   5      3.02    2.71  0. 1.0000     0. 
  -4   2   5      4.44    3.23  0. 1.0000     0. 
   4  -2  -4     -2.93    5.90  0. 1.0000     0. 
   4   2  -4      2.74    2.67  0. 1.0000     0. 
  -4   2   4      0.57    3.18  0. 1.0000     0. 
  -4  -2   4      0.81    2.40  0. 1.0000     0. 
   4  -2  -3      1.54    5.79  0. 1.0000     0. 
   4   2  -3      4.85    3.15  0. 1.0000     0. 
  -4   2   3      0.73    3.25  0. 1.0000     0. 
  -4  -2   3      3.04    2.36  0. 1.0000     0. 
   4   2  -2     -0.19    3.46  0. 1.0000     0. 
  -4   2   2      0.12    3.50  0. 1.0000     0. 
  -4  -2   2      2.47    2.57  0. 1.0000     0. 
   4  -2  -2      7.24    6.10  0. 1.0000     0. 
   4   2  -1     -2.26    4.02  0. 1.0000     0. 
  -4   2   1      0.89    3.15  0. 1.0000     0. 
  -4  -2   1      0.84    2.73  0. 1.0000     0. 
   4  -2  -1      6.66    6.69  0. 1.0000     0. 
   4   2   0      1.79    4.70  0. 1.0000     0. 
  -4  -2   0     -3.18    2.95  0. 1.0000     0. 
  -4   2   0      5.20    2.92  0. 1.0000     0. 
   4   2   1      5.62    5.47  0. 1.0000     0. 
   4  -2   1      8.06    3.46  0. 1.0000     0. 
  -4   2  -1      5.47    3.00  0. 1.0000     0. 
   4   2   2     -2.35    6.05  0. 1.0000     0. 
  -4   2  -2      0.45    1.50  0. 1.0000     0. 
   4  -2   2      1.24    3.13  0. 1.0000     0. 
  -4   2  -2      1.15    2.78  0. 1.0000     0. 
   4   2   3     11.51    6.64  0. 1.0000     0. 
   4  -2   3      7.10    3.05  0. 1.0000     0. 
  -4   2  -3     15.29    3.08  0. 1.0000     0. 
  -4  -2  -3     12.75    3.61  0. 1.0000     0. 
   4  -2   4     -1.79    2.70  0. 1.0000     0. 
  -4   2  -4      1.44    2.77  0. 1.0000     0. 
  -4  -2  -4      1.80    3.64  0. 1.0000     0. 
   4   2   4      2.26    6.99  0. 1.0000     0. 
  -4  -2  -5      7.28    3.61  0. 1.0000     0. 
   4   2   5     11.57    7.28  0. 1.0000     0. 
   4   3  -7     -0.56    2.43  0. 1.0000     0. 
  -4  -3   7     -2.22    2.66  0. 1.0000     0. 
  -4   3   7     -0.29    3.48  0. 1.0000     0. 
   4   3  -6      8.73    2.80  0. 1.0000     0. 
  -4  -3   6     -1.01    2.57  0. 1.0000     0. 
  -4   3   6      2.04    3.31  0. 1.0000     0. 
   4   3  -5      1.69    2.75  0. 1.0000     0. 
  -4  -3   5     -2.19    2.68  0. 1.0000     0. 
  -4   3   5     -0.41    3.53  0. 1.0000     0. 
  -4  -3   4     -0.38    2.39  0. 1.0000     0. 
   4   3  -4      1.59    2.67  0. 1.0000     0. 
  -4   3   4      0.11    3.44  0. 1.0000     0. 
   4   3  -3     -0.98    2.80  0. 1.0000     0. 
  -4   3   3      3.69    3.32  0. 1.0000     0. 
  -4  -3   3      0.06    2.21  0. 1.0000     0. 
   4   3  -2      0.16    2.79  0. 1.0000     0. 
  -4   3   2      1.90    3.41  0. 1.0000     0. 
  -4  -3   2     -0.68    2.42  0. 1.0000     0. 
  -4   3   1      0.14    3.22  0. 1.0000     0. 
   4   3  -1      0.84    3.57  0. 1.0000     0. 
  -4  -3   1      2.26    2.56  0. 1.0000     0. 
  -4   3   1     -1.79    2.77  0. 1.0000     0. 
   4   3   0      0.33    4.13  0. 1.0000     0. 
   4  -3   0      1.48    3.31  0. 1.0000     0. 
  -4   3   0      4.41    3.00  0. 1.0000     0. 
  -4   3  -1     -1.95    1.65  0. 1.0000     0. 
   4   3   1      4.38    4.70  0. 1.0000     0. 
   4  -3   1     -2.09    3.55  0. 1.0000     0. 
  -4   3  -1     -0.39    2.69  0. 1.0000     0. 
  -4   3  -2      6.59    1.84  0. 1.0000     0. 
   4   3   2     12.06    5.52  0. 1.0000     0. 
   4  -3   2      6.10    3.13  0. 1.0000     0. 
  -4   3  -2      7.09    2.76  0. 1.0000     0. 
  -4   3  -3      0.19    1.65  0. 1.0000     0. 
   4   3   3      2.38    5.94  0. 1.0000     0. 
   4  -3   3      0.93    3.01  0. 1.0000     0. 
  -4   3  -3     -0.47    2.65  0. 1.0000     0. 
   4   3   4     -0.37    6.58  0. 1.0000     0. 
  -4  -3  -4     -0.45    3.74  0. 1.0000     0. 
  -4  -3  -5      3.85    3.79  0. 1.0000     0. 
   4   3   5      1.17    6.94  0. 1.0000     0. 
  -4   4   7      0.40    3.42  0. 1.0000     0. 
   4   4  -6      0.94    2.46  0. 1.0000     0. 
  -4   4   6     -1.23    4.04  0. 1.0000     0. 
  -4  -4   6      0.21    2.46  0. 1.0000     0. 
   4   4  -5      0.08    2.70  0. 1.0000     0. 
  -4  -4   5     -0.64    2.41  0. 1.0000     0. 
  -4  -4   4      0.31    2.35  0. 1.0000     0. 
   4   4  -4      6.87    2.84  0. 1.0000     0. 
  -4   4   4     -1.18    3.75  0. 1.0000     0. 
   4   4  -3     -2.13    2.85  0. 1.0000     0. 
  -4   4   3      1.50    3.96  0. 1.0000     0. 
  -4  -4   3     -2.13    2.23  0. 1.0000     0. 
  -4   4   2     -2.69    3.77  0. 1.0000     0. 
   4   4  -2      4.51    2.78  0. 1.0000     0. 
  -4  -4   2     -0.88    2.22  0. 1.0000     0. 
  -4   4   1      0.75    3.21  0. 1.0000     0. 
   4   4  -1     -1.02    3.05  0. 1.0000     0. 
   4  -4  -1     -2.78    3.76  0. 1.0000     0. 
  -4   4   0     -0.44    1.71  0. 1.0000     0. 
   4   4   0     -0.78    3.61  0. 1.0000     0. 
   4  -4   0     -2.52    3.32  0. 1.0000     0. 
  -4   4   0     -0.79    2.59  0. 1.0000     0. 
  -4   4  -1      4.57    1.85  0. 1.0000     0. 
   4   4   1      4.17    4.05  0. 1.0000     0. 
   4  -4   1      4.94    3.43  0. 1.0000     0. 
  -4   4  -1      0.31    2.66  0. 1.0000     0. 
  -4   4  -2      2.53    1.87  0. 1.0000     0. 
   4   4   2     -3.17    5.20  0. 1.0000     0. 
   4  -4   2      2.09    3.11  0. 1.0000     0. 
  -4   4  -2      0.70    2.57  0. 1.0000     0. 
   4   4   3      0.29    5.52  0. 1.0000     0. 
   4   4   4      9.02    6.54  0. 1.0000     0. 
   4   4   5     -6.36    6.87  0. 1.0000     0. 
  -4  -4  -5      2.66    3.84  0. 1.0000     0. 
   4   5  -6     -1.11    2.20  0. 1.0000     0. 
  -4   5   6      2.43    4.06  0. 1.0000     0. 
   4   5  -5     -0.91    2.59  0. 1.0000     0. 
  -4   5   5      5.27    4.20  0. 1.0000     0. 
  -4  -5   5      0.51    2.38  0. 1.0000     0. 
   4   5  -4      1.80    2.68  0. 1.0000     0. 
  -4   5   4     -1.79    3.97  0. 1.0000     0. 
  -4  -5   4     -0.06    2.34  0. 1.0000     0. 
  -4   5   3     10.82    4.16  0. 1.0000     0. 
   4   5  -3     10.96    3.10  0. 1.0000     0. 
  -4   5   2     -0.31    3.66  0. 1.0000     0. 
   4   5  -2      0.33    2.93  0. 1.0000     0. 
   4   5  -1      4.28    2.95  0. 1.0000     0. 
   4  -5  -1      3.77    3.82  0. 1.0000     0. 
  -4   5   0      0.72    1.90  0. 1.0000     0. 
   4   5   0      3.54    3.24  0. 1.0000     0. 
   4  -5   0      0.91    3.47  0. 1.0000     0. 
  -4   5   0      1.18    2.54  0. 1.0000     0. 
  -4   5  -1     -2.45    1.96  0. 1.0000     0. 
   4   5   1      5.26    3.81  0. 1.0000     0. 
   4  -5   1     -4.03    3.17  0. 1.0000     0. 
  -4   5  -1     -0.84    2.50  0. 1.0000     0. 
   4   5   3      2.86    5.53  0. 1.0000     0. 
   4   5   4     -1.37    5.45  0. 1.0000     0. 
   4   6  -5     -1.39    2.41  0. 1.0000     0. 
  -4   6   5      3.80    4.14  0. 1.0000     0. 
  -4  -6   5      0.06    2.04  0. 1.0000     0. 
   4   6  -4     -0.47    2.67  0. 1.0000     0. 
  -4   6   4      2.86    4.08  0. 1.0000     0. 
  -4   6   3      0.95    4.03  0. 1.0000     0. 
   4   6  -3     -3.85    2.98  0. 1.0000     0. 
  -4   6   2     15.82    4.30  0. 1.0000     0. 
   4   6  -2     15.71    3.25  0. 1.0000     0. 
   4  -6  -2     17.41    4.02  0. 1.0000     0. 
  -4   6   1      3.32    2.00  0. 1.0000     0. 
   4   6  -1      4.87    2.94  0. 1.0000     0. 
   4  -6  -1      1.18    3.75  0. 1.0000     0. 
   4   6   0      1.44    2.98  0. 1.0000     0. 
   4   6   1      1.84    3.35  0. 1.0000     0. 
   4   6   2      2.78    4.21  0. 1.0000     0. 
   4   6   3     -4.26    4.69  0. 1.0000     0. 
  -4   7   4     16.96    4.76  0. 1.0000     0. 
   4   7  -4     -0.56    2.45  0. 1.0000     0. 
  -4   7   3      2.80    4.34  0. 1.0000     0. 
   4   7  -3     -1.16    2.82  0. 1.0000     0. 
  -4   7   2      0.62    2.06  0. 1.0000     0. 
   4   7  -2     -1.96    3.03  0. 1.0000     0. 
   4  -7  -2     -1.52    3.91  0. 1.0000     0. 
  -4   7   1     15.11    2.54  0. 1.0000     0. 
   4   7  -1     16.43    3.45  0. 1.0000     0. 
  -4   7   0      0.74    2.02  0. 1.0000     0. 
   4   7   0      1.25    3.12  0. 1.0000     0. 
   4  -7   0     -1.46    3.27  0. 1.0000     0. 
   4   7   1      8.64    3.22  0. 1.0000     0. 
   4   7   2      8.56    3.90  0. 1.0000     0. 
  -4   8   2      2.01    2.32  0. 1.0000     0. 
   4   8  -2      1.57    3.02  0. 1.0000     0. 
  -4   8   1      1.09    2.09  0. 1.0000     0. 
   4   8  -1      0.99    3.05  0. 1.0000     0. 
   4  -8  -1      0.37    3.39  0. 1.0000     0. 
   4   8   0     -0.73    3.07  0. 1.0000     0. 
-512 
#   4050 reflections output 
;
# end of ARCHIVE-HKL.CIF 
_chemical_name_common            ROY
_exptl_crystal_recrystallization_method 
'Re-crystallisation from solvent: acetone'
####################################################################### 
# 
# This file contains crystal structure data downloaded from the 
# Cambridge Structural Database (CSD) hosted by the Cambridge 
# Crystallographic Data Centre (CCDC).
# 
# Full information about CCDC data access policies and citation 
# guidelines are available at http://www.ccdc.cam.ac.uk/access/V1 
# 
# Audit and citation data items may have been added by the CCDC. 
# Please retain this information to preserve the provenance of 
# this file and to allow appropriate attribution of the data. 
# 
#######################################################################

data_ROY_ON_0p62GPa
_database_code_depnum_ccdc_archive 'CCDC 2098637'
loop_
_audit_author_name
_audit_author_address
'Nicholas Funnell'
;STFC, ISIS Neutron Facility
United Kingdom
;
_audit_update_record             
;
2021-07-22 deposited with the CCDC.	2021-08-27 downloaded from the CCDC.
;
_audit_creation_date             2021-01-25
_audit_creation_method           'CRYSTALS_ver_14.61_build_7795 '


_chemical_name_systematic        
;
5-methyl-2[(2-nitrophenyl)amino]-3-thiophenecarbonitrile
;


# CheckCIF alerts
_vrf_THETM01_ROY_ON_0p62GPa      
;
PROBLEM: The value of sine(theta_max)/wavelength is less than 0.575
RESPONSE: Data are highly incomplete owing to shading of recripocal space by 
the pressure cell. Resolution and completeness statistics are given below.  
;
_vrf_PLAT027_ROY_ON_0p62GPa      
;
PROBLEM: _diffrn_reflns_theta_full value (too) Low ......      17.44 Degree
RESPONSE: Data are highly incomplete owing to shading of recripocal space by 
the pressure cell. Resolution and completeness statistics are given below. 
;
_vrf_PLAT029_ROY_ON_0p62GPa      
;
PROBLEM: _diffrn_measured_fraction_theta_full value Low .      0.725 Why?  
RESPONSE: Data are highly incomplete owing to shading of recripocal space by 
the pressure cell. Resolution and completeness statistics are given below. 
;
_vrf_PLAT201_ROY_ON_0p62GPa      
;
PROBLEM: Isotropic non-H Atoms in Main Residue(s) .......         17 Report
RESPONSE: The model could only be refined isotropically in order to maintain a 
favourable data-to-parameter ratio, due to numerous unmeasured reflections.
The relatively electron-rich sulfur atom has been modelled anisotropically.
;
_vrf_PLAT911_ROY_ON_0p62GPa      
;
PROBLEM: Missing FCF Refl Between Thmin & STh/L=    0.556        425 Report
RESPONSE: Data are highly incomplete owing to shading of recripocal space by 
the pressure cell. Resolution and completeness statistics are given below. 
;
_vrf_PLAT082_ROY_ON_0p62GPa      
;
PROBLEM: High R1 Value ..................................       0.11 Report
RESPONSE: These are poor-quality diffraction data and the model has only been 
refined isotropically.
;
_vrf_PLAT340_ROY_ON_0p62GPa      
;
PROBLEM: Low Bond Precision on  C-C Bonds ...............    0.00864 Ang.  
RESPONSE: These are poor-quality diffraction data.
;
_vrf_PLAT910_ROY_ON_0p62GPa      
;
PROBLEM: Missing # of FCF Reflection(s) Below Theta(Min).          8 Note  
RESPONSE: Data are highly incomplete owing to shading of recripocal space by 
the pressure cell. Resolution and completeness statistics are given below.  
;
# end Validation Reply Form


_refine_special_details          
; 
In the absence of significant anomalous scattering, Friedel pairs were 
merged. 

Data were collected in a Merrill-Bassett diamond anvil cell, which 
significantly restricts the regions over which reciprocal space can be sampled. 
Thus, these data are poor quality/incomplete, reflected in numerous CheckCIF 
alerts regarding refinement statistics. At all pressures, the atomic 
connectivity is known.

All non-sulfur atoms were refined isotropically; sulfur was refined 
anisotropically. Hydrogen atoms were constrained to ride on their host atoms.

#===============================================================================
Resolution & Completeness Statistics (Cumulative and Friedel Pairs Averaged)
#===============================================================================
Theta sin(th)/Lambda Complete  Expected Measured Total Missing
#-------------------------------------------------------------------------------
 20.82     0.500     0.725         1161      842      319
 23.01     0.550     0.715         1486     1062      424
 23.25     0.556     0.717         1528     1095      433
------------------------------------------------------------ ACTA Min. Res. ---

Note: The Reported Completeness refers to the Actual H,K,L Index Range
;


#end of refcif 
_cell_length_a                   3.767380(17)
_cell_length_b                   18.14088(5)
_cell_length_c                   16.22092(5)
_cell_angle_alpha                90
_cell_angle_beta                 91.918(5)
_cell_angle_gamma                90
_cell_volume                     1107.975(8)

_symmetry_cell_setting           monoclinic
_symmetry_space_group_name_H-M   'P 1 21/c 1 '
_symmetry_space_group_name_Hall  '-P 2ybc'
loop_
_symmetry_equiv_pos_as_xyz
x,y,z
-x,-y,-z
-x,y+1/2,-z+1/2
x,-y+1/2,z+1/2

loop_
_atom_type_symbol
_atom_type_scat_dispersion_real
_atom_type_scat_dispersion_imag
_atom_type_scat_Cromer_Mann_a1
_atom_type_scat_Cromer_Mann_b1
_atom_type_scat_Cromer_Mann_a2
_atom_type_scat_Cromer_Mann_b2
_atom_type_scat_Cromer_Mann_a3
_atom_type_scat_Cromer_Mann_b3
_atom_type_scat_Cromer_Mann_a4
_atom_type_scat_Cromer_Mann_b4
_atom_type_scat_Cromer_Mann_c
_atom_type_scat_source
C 0.0033 0.0016 2.3100 20.8439 1.0200 10.2075 1.5886 0.5687 0.8650 51.6512
0.2156 'International Tables Vol C 4.2.6.8 and 6.1.1.4'
H 0.0000 0.0000 0.4930 10.5109 0.3229 26.1257 0.1402 3.1424 0.0408 57.7998
0.0030 'International Tables Vol C 4.2.6.8 and 6.1.1.4'
N 0.0061 0.0033 12.2126 0.0057 3.1322 9.8933 2.0125 28.9975 1.1663 0.5826
-11.5290 'International Tables Vol C 4.2.6.8 and 6.1.1.4'
O 0.0106 0.0060 3.0485 13.2771 2.2868 5.7011 1.5463 0.3239 0.8670 32.9089
0.2508 'International Tables Vol C 4.2.6.8 and 6.1.1.4'
S 0.1246 0.1234 6.9053 1.4679 5.2034 22.2151 1.4379 0.2536 1.5863 56.1720
0.8669 'International Tables Vol C 4.2.6.8 and 6.1.1.4'


_cell_formula_units_Z            4

# Given Formula = C12 H9 N3 O2 S1 
# Dc =      1.55 Fooo =    536.00 Mu =      2.89 M =    259.29
# Found Formula = C12 H9 N3 O2 S1 
# Dc =      1.55 FOOO =    536.00 Mu =      2.89 M =    259.29

_chemical_formula_sum            'C12 H9 N3 O2 S1'
_chemical_formula_moiety         'C12 H9 N3 O2 S1'
_chemical_compound_source        'TCI Chemicals'
_chemical_formula_weight         259.29


_cell_measurement_reflns_used    1869
_cell_measurement_theta_min      1.68
_cell_measurement_theta_max      23.25
_cell_measurement_temperature    293

_exptl_crystal_description       rod
_exptl_crystal_colour            orange
_exptl_crystal_size_min          0.050
_exptl_crystal_size_mid          0.072
_exptl_crystal_size_max          0.248

_exptl_crystal_density_diffrn    1.554
_exptl_crystal_density_meas      'not measured'
_exptl_crystal_density_method    'not measured'
# Non-dispersive F(000): 
_exptl_crystal_F_000             536
_exptl_absorpt_coefficient_mu    0.289

# Sheldrick geometric approximatio 0.98 0.99 
_exptl_absorpt_correction_type   psi-scan
_exptl_absorpt_process_details   '(North et al., 1968)'
_exptl_absorpt_correction_T_min  0.19
_exptl_absorpt_correction_T_max  0.99
_diffrn_measurement_device_type  'XtaLAB Synergy, Dualflex, HyPix'
_diffrn_measurement_device       'four-circle diffractometer'
_diffrn_radiation_monochromator  mirror
_diffrn_radiation_type           'Mo K\a'
_diffrn_radiation_wavelength     0.71073
_diffrn_measurement_method       \w/2\q

# If a reference occurs more than once, delete the author 
# and date from subsequent references. 
_computing_data_collection       'USER DEFINED DATA COLLECTION'
_computing_cell_refinement       'USER DEFINED CELL REFINEMENT'
_computing_data_reduction        
; 
 CrysAlisPro (Rigaku Oxford Diffraction, 2017) 
;
_computing_structure_solution    'Model from previously-determined structure'
_computing_structure_refinement  'CRYSTALS (Betteridge et al., 2003)'
_computing_publication_material  'CRYSTALS (Betteridge et al., 2003)'

_diffrn_standards_interval_time  .
_diffrn_standards_interval_count .
_diffrn_standards_number         0
_diffrn_standards_decay_%        .

_diffrn_ambient_temperature      293
_diffrn_ambient_pressure         620000
_diffrn_reflns_number            3792
_diffrn_reflns_av_unetI/netI     0.056
_reflns_number_total             1103
_diffrn_reflns_av_R_equivalents  0.053
# Number of reflections without Friedels Law is 0 
# Number of reflections with Friedels Law is 1103 
# Theoretical number of reflections is about 3182 


_diffrn_reflns_theta_min         1.685
_diffrn_reflns_theta_max         23.254
_diffrn_measured_fraction_theta_max 0.693

_diffrn_reflns_theta_full        17.441
_diffrn_measured_fraction_theta_full 0.725


_diffrn_reflns_limit_h_min       -4
_diffrn_reflns_limit_h_max       4
_diffrn_reflns_limit_k_min       -18
_diffrn_reflns_limit_k_max       18
_diffrn_reflns_limit_l_min       -15
_diffrn_reflns_limit_l_max       14
_reflns_limit_h_min              -4
_reflns_limit_h_max              4
_reflns_limit_k_min              0
_reflns_limit_k_max              18
_reflns_limit_l_min              0
_reflns_limit_l_max              15

_oxford_diffrn_Wilson_B_factor   4.25
_oxford_diffrn_Wilson_scale      3.44

_atom_sites_solution_primary     geom
# _atom_sites_solution_secondary  difmap
_atom_sites_solution_hydrogens   difmap

_refine_diff_density_min         -0.85
_refine_diff_density_max         0.90


# The current dictionary definitions do not cover the 
# situation where the reflections used for refinement were 
# selected by a user-defined sigma threshold 

# Explicitly named reflections are ALWAYS excluded from R&wR 

# The values actually used during refinement 
# These are labelled "all" for compatibility with PLATON 
_oxford_refine_reflns_threshold_expression I>-3.0\s(I)
_refine_ls_number_restraints     94
_refine_ls_number_parameters     82
_refine_ls_number_reflns         1095
_oxford_refine_ls_R_factor_ref   0.1839
_refine_ls_R_factor_all          0.1839
_refine_ls_wR_factor_ref         0.0626
_refine_ls_wR_factor_all         0.0626
_refine_ls_goodness_of_fit_ref   1.0629
_refine_ls_shift/su_max          0.0001897
_refine_ls_shift/su_mean         0.0000619


# Computed with I/sigma = -10 
_oxford_reflns_number_all        1095
_oxford_refine_ls_R_factor_all   0.1839
_oxford_refine_ls_wR_factor_all  0.0626

# Computed with no filters except I/sigma = +2 a la SHELX 
_reflns_threshold_expression     I>2.0\s(I)
_reflns_number_gt                738
_refine_ls_R_factor_gt           0.1117
_refine_ls_wR_factor_gt          0.0577


_refine_ls_structure_factor_coef Fsqd
_refine_ls_matrix_type           full
_refine_ls_hydrogen_treatment    mixed #undef, noref, refall,
# refxyz, refU, constr or mixed
_refine_ls_weighting_scheme      sigma
_refine_ls_weighting_details     
;
 Method= 
 SQRT(W) = 1/(Data with the key SIGMA(/FO/) in list 6) 
;

# Uequiv = arithmetic mean of Ui i.e. Ueqiv = (U1+U2+U3)/3

# Replace last . with number of unfound hydrogen atoms attached to an atom.

# ..._refinement_flags_... 
# . no refinement constraints           S special position constraint on site
# G rigid group refinement of site      R riding atom
# D distance or angle restraint on site T thermal displacement constraints
# U Uiso or Uij restraint (rigid bond)  P partial occupancy constraint


loop_
_atom_site_label
_atom_site_type_symbol
_atom_site_fract_x
_atom_site_fract_y
_atom_site_fract_z
_atom_site_U_iso_or_equiv
_atom_site_occupancy
_atom_site_adp_type
_atom_site_refinement_flags_posn
_atom_site_refinement_flags_adp
_atom_site_refinement_flags_occupancy
_atom_site_disorder_assembly
_atom_site_disorder_group
_atom_site_attached_hydrogens
S1 S 0.7817(4) 0.59321(9) 0.43128(10) 0.0482 1.0000 Uani D U . . . .
O1 O 0.4916(10) 0.6243(2) 0.0256(3) 0.0652(14) 1.0000 Uiso D U . . . .
O2 O 0.5497(10) 0.6937(2) 0.1348(3) 0.0637(13) 1.0000 Uiso D U . . . .
C1 C 0.8947(12) 0.5821(4) 0.2213(4) 0.0503(14) 1.0000 Uiso D U . . . .
C2 C 1.0860(12) 0.5205(3) 0.2601(4) 0.0488(14) 1.0000 Uiso D U . . . .
C3 C 1.1432(13) 0.4591(3) 0.2123(4) 0.0493(15) 1.0000 Uiso D U . . . .
C4 C 1.0185(13) 0.4541(3) 0.1306(4) 0.0502(14) 1.0000 Uiso D U . . . .
C5 C 0.8441(12) 0.5130(3) 0.0963(4) 0.0530(15) 1.0000 Uiso D U . . . .
C6 C 0.7775(13) 0.5768(4) 0.1401(4) 0.0500(14) 1.0000 Uiso D U . . . .
C7 C 0.9127(13) 0.6535(3) 0.3557(5) 0.0487(14) 1.0000 Uiso D U . . . .
C8 C 1.0722(13) 0.7142(3) 0.3889(4) 0.0479(14) 1.0000 Uiso D U . . . .
C9 C 1.0780(13) 0.7119(3) 0.4764(4) 0.0491(14) 1.0000 Uiso D U . . . .
C10 C 0.9308(9) 0.6497(3) 0.5087(4) 0.0513(14) 1.0000 Uiso D U . . . .
C11 C 0.9077(9) 0.6332(3) 0.5966(4) 0.0578(16) 1.0000 Uiso D U . . . .
C12 C 1.2298(14) 0.7642(4) 0.3367(4) 0.0504(14) 1.0000 Uiso D U . . . .
N1 N 0.8452(10) 0.6418(3) 0.2721(4) 0.0503(13) 1.0000 Uiso D U . . . .
N2 N 1.3646(11) 0.8059(3) 0.2909(4) 0.0546(14) 1.0000 Uiso D U . . . .
N3 N 0.5908(12) 0.6350(3) 0.0975(4) 0.0570(14) 1.0000 Uiso D U . . . .
H1 H 0.726(6) 0.6785(16) 0.2477(19) 0.062(3) 1.0000 Uiso D . . . . .
H2 H 1.1674 0.5234 0.3146 0.0611 1.0000 Uiso R . . . . .
H3 H 1.2714 0.4203 0.2355 0.0630 1.0000 Uiso R . . . . .
H4 H 1.0557 0.4110 0.1011 0.0639 1.0000 Uiso R . . . . .
H5 H 0.7665 0.5107 0.0417 0.0631 1.0000 Uiso R . . . . .
H9 H 1.1788 0.7489 0.5098 0.0621 1.0000 Uiso R . . . . .
H111 H 1.0934 0.6001 0.6130 0.1160 1.0000 Uiso DR . . . . .
H112 H 0.9321 0.6779 0.6277 0.1160 1.0000 Uiso DR . . . . .
H113 H 0.6829 0.6109 0.6066 0.1160 1.0000 Uiso DR . . . . .


loop_
_atom_site_aniso_label
_atom_site_aniso_U_11
_atom_site_aniso_U_22
_atom_site_aniso_U_33
_atom_site_aniso_U_23
_atom_site_aniso_U_13
_atom_site_aniso_U_12
S1 0.0540(8) 0.0345(14) 0.0555(18) 0.0054(8) -0.0073(8) -0.0030(7)

_refine_ls_extinction_method     None
_oxford_refine_ls_scale          0.523(2)
loop_
_geom_bond_atom_site_label_1
_geom_bond_site_symmetry_1
_geom_bond_atom_site_label_2
_geom_bond_site_symmetry_2
_geom_bond_distance
_geom_bond_publ_flag
S1 . C7 . 1.727(7) yes
S1 . C10 . 1.702(6) yes
O1 . N3 . 1.229(6) yes
O2 . N3 . 1.237(6) yes
C1 . C2 . 1.460(9) yes
C1 . C6 . 1.379(7) yes
C1 . N1 . 1.377(8) yes
C2 . C3 . 1.380(7) yes
C2 . H2 . 0.927 no
C3 . C4 . 1.393(8) yes
C3 . H3 . 0.926 no
C4 . C5 . 1.364(7) yes
C4 . H4 . 0.931 no
C5 . C6 . 1.386(8) yes
C5 . H5 . 0.924 no
C6 . N3 . 1.432(8) yes
C7 . C8 . 1.357(8) yes
C7 . N1 . 1.387(8) yes
C8 . C9 . 1.420(7) yes
C8 . C12 . 1.389(7) yes
C9 . C10 . 1.368(7) yes
C9 . H9 . 0.936 no
C10 . C11 . 1.463(8) yes
C11 . H112 . 0.956 no
C11 . H113 . 0.958 no
C11 . H111 . 0.953 no
C12 . N2 . 1.185(7) yes
N1 . H1 . 0.89(3) no
loop_
_geom_angle_atom_site_label_1
_geom_angle_site_symmetry_1
_geom_angle_atom_site_label_2
_geom_angle_site_symmetry_2
_geom_angle_atom_site_label_3
_geom_angle_site_symmetry_3
_geom_angle
_geom_angle_publ_flag
C7 . S1 . C10 . 92.7(3) yes
C2 . C1 . C6 . 119.8(6) yes
C2 . C1 . N1 . 114.7(7) yes
C6 . C1 . N1 . 125.5(5) yes
C1 . C2 . C3 . 117.3(7) yes
C1 . C2 . H2 . 120.7 no
C3 . C2 . H2 . 121.9 no
C2 . C3 . C4 . 122.2(5) yes
C2 . C3 . H3 . 118.3 no
C4 . C3 . H3 . 119.5 no
C3 . C4 . C5 . 118.7(6) yes
C3 . C4 . H4 . 119.4 no
C5 . C4 . H4 . 121.8 no
C4 . C5 . C6 . 122.5(7) yes
C4 . C5 . H5 . 119.2 no
C6 . C5 . H5 . 118.3 no
C5 . C6 . C1 . 119.3(5) yes
C5 . C6 . N3 . 117.5(7) yes
C1 . C6 . N3 . 123.1(6) yes
S1 . C7 . C8 . 111.4(6) yes
S1 . C7 . N1 . 123.3(4) yes
C8 . C7 . N1 . 125.2(6) yes
C7 . C8 . C9 . 111.4(5) yes
C7 . C8 . C12 . 118.8(7) yes
C9 . C8 . C12 . 129.5(6) yes
C8 . C9 . C10 . 114.5(5) yes
C8 . C9 . H9 . 123.4 no
C10 . C9 . H9 . 122.1 no
C9 . C10 . S1 . 110.0(5) yes
C9 . C10 . C11 . 125.4(4) yes
S1 . C10 . C11 . 124.6(2) yes
C10 . C11 . H112 . 109.4 no
C10 . C11 . H113 . 109.4 no
H112 . C11 . H113 . 109.8 no
C10 . C11 . H111 . 109.4 no
H112 . C11 . H111 . 109.3 no
H113 . C11 . H111 . 109.4 no
C8 . C12 . N2 . 178.6(8) yes
C7 . N1 . C1 . 132.9(6) yes
C7 . N1 . H1 . 113(2) no
C1 . N1 . H1 . 114(2) no
C6 . N3 . O2 . 117.8(7) yes
C6 . N3 . O1 . 118.0(5) yes
O2 . N3 . O1 . 124.1(5) yes


_iucr_refine_instructions_details 
;
#
# Punched on 25/01/21 at 13:00:06
#
#LIST     12                                                                    
BLOCK 
CONT SCALE 
CONT S    (     1 ,X'S,U'S) 
CONT O    (     1 ,X'S,U[ISO])  UNTIL N    (     3 ) 
CONT H    (     1 ,X'S,U[ISO]) 
RIDE C   (   2,X'S) H   (   2,X'S) 
RIDE C   (   3,X'S) H   (   3,X'S) 
RIDE C   (   4,X'S) H   (   4,X'S) 
RIDE C   (   5,X'S) H   (   5,X'S) 
RIDE C   (   9,X'S) H   (   9,X'S) 
RIDE C   (  11,X'S) H   ( 112,X'S) H   ( 113,X'S) H   ( 111,X'S) 
END                                                                             
#
# Punched on 25/01/21 at 13:00:06
#
#LIST     16                                                                    
NO 
REM 
REM NPF NOTE - FIRST UNTIL LAST 
REM 
REM   HREST   START (DO NOT REMOVE THIS LINE) 
REM NO H  NO #H U MULT   DIST 
REM C-H 
REM >4           1.5    .96 DISORDER 
REM 1      1     1.2    .93 C C-H (ACETYLENE) 
REM 1      2     1.2    .93 C-C(H)-C 
REM 1      3     1.2    .98 (C)3-C-H 
REM 2      1     1.2    .93 C=C-H(2) 
REM 2      2     1.2    .97 (C)2-C-(H)2 
REM 3      1     1.5    .96 C-C-(H)3 
REM N-H 
REM >4           1.5    .89 DISORDER 
REM 1      1     1.2    .86 N-N/H 
REM 1      2     1.2    .86 (C)2-N-H 
REM 1      3     1.2    .89 (C)3-N-H 
REM 2      1     1.2    .86 C-N-(H)2 
REM 2      2     1.2    .89 (C)2-N-(H)2 
REM 3      1     1.2    .89 C-H-(H)3 
REM O-H 
REM 1      1     1.5    .82 O-H 
REM 
REM DIST      ESD = 0.02 
REM VIB       ESD = 0.002 
REM ANGLE     ESD = 2.0 
REM 
REM TO ACTIVATE THE VIB RESTRAINTS, REMOVE LEADING REM 
REM            H1-N-R2 
DIST 0.86, 0.02 = 
CONT N ( 1) TO H(1) 
REST 0.062, 0.002 = H(1,U[ISO]) 
ANGLE 0.0, 2.0 = MEAN 
CONT H(1) TO N ( 1) TO C(7) 
CONT H(1) TO N ( 1) TO C(1) 
REM   HREST   END (DO NOT REMOVE THIS LINE) 
REM   DELU   START (DO NOT REMOVE THIS LINE) 
VIBR .0, 0.00200 = S(1) TO C(10) 
VIBR .0, 0.00200 = S(1) TO C(7) 
VIBR .0, 0.00500 = C(7) TO C(10) 
VIBR .0, 0.00200 = N(2) TO C(12) 
VIBR .0, 0.00200 = C(10) TO C(9) 
VIBR .0, 0.00200 = C(10) TO C(11) 
VIBR .0, 0.00500 = C(9) TO S(1) 
VIBR .0, 0.00500 = C(11) TO S(1) 
VIBR .0, 0.00500 = C(11) TO C(9) 
VIBR .0, 0.00200 = C(12) TO C(8) 
VIBR .0, 0.00500 = C(8) TO N(2) 
VIBR .0, 0.00200 = O(1) TO N(3) 
VIBR .0, 0.00200 = C(2) TO C(1) 
VIBR .0, 0.00200 = C(2) TO C(3) 
VIBR .0, 0.00500 = C(3) TO C(1) 
VIBR .0, 0.00200 = N(1) TO C(7) 
VIBR .0, 0.00200 = N(1) TO C(1) 
VIBR .0, 0.00500 = C(1) TO C(7) 
VIBR .0, 0.00200 = C(7) TO C(8) 
VIBR .0, 0.00500 = N(1) TO S(1) 
VIBR .0, 0.00500 = C(8) TO S(1) 
VIBR .0, 0.00500 = C(8) TO N(1) 
VIBR .0, 0.00200 = O(2) TO N(3) 
VIBR .0, 0.00200 = N(3) TO C(6) 
VIBR .0, 0.00500 = O(1) TO O(2) 
VIBR .0, 0.00500 = C(6) TO O(2) 
VIBR .0, 0.00500 = C(6) TO O(1) 
VIBR .0, 0.00200 = C(5) TO C(4) 
VIBR .0, 0.00200 = C(5) TO C(6) 
VIBR .0, 0.00500 = C(6) TO C(4) 
VIBR .0, 0.00200 = C(4) TO C(3) 
VIBR .0, 0.00500 = C(3) TO C(5) 
VIBR .0, 0.00200 = C(1) TO C(6) 
VIBR .0, 0.00500 = N(1) TO C(2) 
VIBR .0, 0.00500 = C(6) TO C(2) 
VIBR .0, 0.00500 = C(6) TO N(1) 
VIBR .0, 0.00500 = C(5) TO N(3) 
VIBR .0, 0.00500 = C(1) TO N(3) 
VIBR .0, 0.00500 = C(1) TO C(5) 
VIBR .0, 0.00200 = C(9) TO C(8) 
VIBR .0, 0.00500 = C(8) TO C(10) 
VIBR .0, 0.00500 = C(2) TO C(4) 
VIBR .0, 0.00500 = C(12) TO C(9) 
VIBR .0, 0.00500 = C(7) TO C(9) 
VIBR .0, 0.00500 = C(7) TO C(12) 
REM   DELU   END (DO NOT REMOVE THIS LINE) 
ANGLE 110.000000 , 0.020000 = C(10) TO C(11) TO H(111) 
ANGLE 110.000000 , 0.020000 = C(10) TO C(11) TO H(112) 
ANGLE 110.000000 , 0.020000 = C(10) TO C(11) TO H(113) 
DISTANCE 1.225000 , 0.050000 = O(2) TO N(3) 
DISTANCE 1.225000 , 0.050000 = O(1) TO N(3) 
DISTANCE 1.440000 , 0.050000 = C(6) TO N(3) 
DISTANCE 1.390000 , 0.050000 = C(5) TO C(6) 
DISTANCE 1.364000 , 0.050000 = C(4) TO C(5) 
DISTANCE 1.222000 , 0.050000 = O(1) TO N(3) 
DISTANCE 1.232000 , 0.050000 = O(2) TO N(3) 
DISTANCE 1.440000 , 0.050000 = C(6) TO N(3) 
DISTANCE 1.392000 , 0.050000 = C(5) TO C(6) 
DISTANCE 1.364000 , 0.050000 = C(4) TO C(5) 
DISTANCE 1.391000 , 0.050000 = C(3) TO C(4) 
DISTANCE 1.371000 , 0.050000 = C(2) TO C(3) 
DISTANCE 1.400000 , 0.050000 = C(1) TO C(2) 
DISTANCE 1.408000 , 0.050000 = C(1) TO C(6) 
DISTANCE 1.382000 , 0.050000 = C(1) TO N(1) 
DISTANCE 1.387000 , 0.050000 = C(7) TO N(1) 
DISTANCE 1.728000 , 0.050000 = S(1) TO C(7) 
DISTANCE 1.724000 , 0.050000 = S(1) TO C(10) 
DISTANCE 1.500000 , 0.050000 = C(10) TO C(11) 
DISTANCE 1.349000 , 0.050000 = C(9) TO C(10) 
DISTANCE 1.427000 , 0.050000 = C(8) TO C(9) 
DISTANCE 1.372000 , 0.050000 = C(7) TO C(8) 
DISTANCE 1.422000 , 0.050000 = C(8) TO C(12) 
DISTANCE 1.141000 , 0.050000 = C(12) TO N(2) 
REM   THERMSIM   START (DO NOT REMOVE THIS LINE) 
U(IJ) .0, 0.04000 = S(1) TO C(7) 
U(IJ) .0, 0.04000 = S(1) TO C(10) 
U(IJ) .0, 0.08000 = O(1) TO N(3) 
U(IJ) .0, 0.08000 = O(2) TO N(3) 
U(IJ) .0, 0.04000 = C(1) TO C(2) 
U(IJ) .0, 0.04000 = C(1) TO C(6) 
U(IJ) .0, 0.04000 = C(1) TO N(1) 
U(IJ) .0, 0.04000 = C(2) TO C(3) 
U(IJ) .0, 0.04000 = C(3) TO C(4) 
U(IJ) .0, 0.04000 = C(4) TO C(5) 
U(IJ) .0, 0.04000 = C(5) TO C(6) 
U(IJ) .0, 0.04000 = C(6) TO N(3) 
U(IJ) .0, 0.04000 = C(7) TO C(8) 
U(IJ) .0, 0.04000 = C(7) TO N(1) 
U(IJ) .0, 0.04000 = C(8) TO C(9) 
U(IJ) .0, 0.04000 = C(8) TO C(12) 
U(IJ) .0, 0.04000 = C(9) TO C(10) 
U(IJ) .0, 0.08000 = C(10) TO C(11) 
U(IJ) .0, 0.08000 = C(12) TO N(2) 
REM   THERMSIM   END (DO NOT REMOVE THIS LINE) 
PLANAR 0.010000 C(1) C(6) N(1) H(1) 
PLANAR 0.010000 C(1) C(2) C(3) C(4) C(5) C(6) N(1) N(3) 
PLANAR 0.010000 S(1) C(7) C(8) C(9) C(10) N(1) 
END                                                                             
;

# Manually omitted reflections

loop_
_oxford_refln_omitted_index_h
_oxford_refln_omitted_index_k
_oxford_refln_omitted_index_l
_oxford_refln_omitted_flag
_oxford_refln_omitted_details
0 2 6 x .
1 5 11 x .
# looking for ARCHIVE-HKL.CIF 

_iucr_refine_reflections_details 
; 
 
# Data was input as F-squared 
# punching LIST  6 as LIST  6 with all keys set 
# NBGNXT=    36 
#LIST   6 
READ NCOEF= 8 TYPE=FIX, F'S = FSQ UNIT=DATA, CHECK=NO L30=NO ARCH=NO 
STORE  NCOEF= 6 
OUTPUT INDICES     /FO/        SIGMA(/FO/) RATIO/JCODE CORRECTIONS SERIAL 
CONT 
INPUT  H           K           L           /FO/        SIGMA(/FO/) JCODE 
CONT   CORRECTIONS SERIAL 
FOR (I4,I4,I4,F10.2,F8.2,F4.0,F7.4,F7.0) 
END 
   0  -1   1     15.70    0.67  0. 1.0000     0. 
   0  -1   1     16.68    0.69  0. 1.0000     0. 
   0   1  -1     16.88    0.70  0. 1.0000     0. 
   0  -1   2    156.97    5.69  0. 1.0000     0. 
   0  -1   2    163.80    5.74  0. 1.0000     0. 
   0  -1   3    807.37   28.17  0. 1.0000     0. 
   0  -2   1   2220.71   75.53  0. 1.0000     0. 
   0   2  -1   2227.54   75.59  0. 1.0000     0. 
   0   2  -1   2226.33   75.69  0. 1.0000     0. 
   0   2  -2    151.87    5.32  0. 1.0000     0. 
   0  -2   2    157.74    5.31  0. 1.0000     0. 
   0   2  -2    150.01    5.46  0. 1.0000     0. 
   0  -2   2    152.99    5.32  0. 1.0000     0. 
   0  -2   2    157.99    5.48  0. 1.0000     0. 
   0   2  -2    161.43    5.47  0. 1.0000     0. 
   0   2  -2    139.71    5.41  0. 1.0000     0. 
   0  -2   3   1005.54   33.98  0. 1.0000     0. 
   0  -2   3   1038.79   34.00  0. 1.0000     0. 
   0   2  -3    966.42   34.01  0. 1.0000     0. 
   0  -2   3    974.01   33.85  0. 1.0000     0. 
   0  -2   4     34.27    1.71  0. 1.0000     0. 
   0  -2   5    563.12   19.83  0. 1.0000     0. 
   0  -2   6      0.05    0.67  0. 1.0000     0. 
   0   3  -1    827.38   28.01  0. 1.0000     0. 
   0   3  -1    790.46   27.73  0. 1.0000     0. 
   0   3  -2     90.26    3.33  0. 1.0000     0. 
   0   3  -2     80.13    3.21  0. 1.0000     0. 
   0   3  -2     92.03    3.31  0. 1.0000     0. 
   0   3  -2     76.84    3.17  0. 1.0000     0. 
   0   3  -2     87.03    3.08  0. 1.0000     0. 
   0   3  -2     92.13    3.39  0. 1.0000     0. 
   0   3  -3      3.99    0.53  0. 1.0000     0. 
   0   3  -3      4.29    0.71  0. 1.0000     0. 
   0  -3   3      3.81    0.65  0. 1.0000     0. 
   0   3  -3      3.61    0.56  0. 1.0000     0. 
   0  -3   3      4.51    0.52  0. 1.0000     0. 
   0   3  -3      5.14    0.81  0. 1.0000     0. 
   0   3  -3      3.87    0.48  0. 1.0000     0. 
   0  -3   4    120.78    4.35  0. 1.0000     0. 
   0  -3   4    120.49    4.61  0. 1.0000     0. 
   0  -3   5     82.44    3.09  0. 1.0000     0. 
   0  -3   5     72.50    3.25  0. 1.0000     0. 
   0  -3   6     26.08    1.74  0. 1.0000     0. 
   0  -3   7     -0.72    1.23  0. 1.0000     0. 
   0  -3   8     -0.58    1.01  0. 1.0000     0. 
   0   4  -2    891.71   31.28  0. 1.0000     0. 
   0   4  -2    931.43   31.65  0. 1.0000     0. 
   0  -4   2    913.32   30.78  0. 1.0000     0. 
   0   4  -2    874.48   31.13  0. 1.0000     0. 
   0   4  -3     54.30    2.15  0. 1.0000     0. 
   0   4  -3     56.50    2.18  0. 1.0000     0. 
   0   4  -3     58.81    2.10  0. 1.0000     0. 
   0   4  -3     62.43    2.63  0. 1.0000     0. 
   0   4  -3     54.76    2.40  0. 1.0000     0. 
   0  -4   4     17.10    0.99  0. 1.0000     0. 
   0  -4   4     16.42    1.24  0. 1.0000     0. 
   0   4  -4     16.10    0.94  0. 1.0000     0. 
   0  -4   5    612.11   21.32  0. 1.0000     0. 
   0   4  -5    609.46   21.23  0. 1.0000     0. 
   0  -4   5    637.59   21.27  0. 1.0000     0. 
   0  -4   6    209.94    7.91  0. 1.0000     0. 
   0  -4   6    208.51    7.49  0. 1.0000     0. 
   0  -4   7    110.62    4.78  0. 1.0000     0. 
   0  -4   7    112.09    4.77  0. 1.0000     0. 
   0  -4   8     15.13    1.95  0. 1.0000     0. 
   0  -4   8     13.82    1.71  0. 1.0000     0. 
   0  -4   9    319.98   12.28  0. 1.0000     0. 
   0  -4   9    335.55   12.53  0. 1.0000     0. 
   0   5  -1    235.99    8.94  0. 1.0000     0. 
   0   5  -2    827.95   29.21  0. 1.0000     0. 
   0   5  -2    835.19   29.68  0. 1.0000     0. 
   0  -5   2    840.02   28.53  0. 1.0000     0. 
   0   5  -3    297.67   10.77  0. 1.0000     0. 
   0   5  -3    322.97   11.63  0. 1.0000     0. 
   0   5  -3    339.28   11.38  0. 1.0000     0. 
   0   5  -4    392.40   13.27  0. 1.0000     0. 
   0   5  -4    381.85   13.22  0. 1.0000     0. 
   0   5  -4    408.74   13.96  0. 1.0000     0. 
   0   5  -4    377.42   13.35  0. 1.0000     0. 
   0   5  -5    352.85   12.39  0. 1.0000     0. 
   0  -5   5    346.64   12.30  0. 1.0000     0. 
   0   5  -5    363.97   13.01  0. 1.0000     0. 
   0  -5   6     -0.12    1.36  0. 1.0000     0. 
   0   5  -6     -0.31    0.69  0. 1.0000     0. 
   0  -5   6      0.31    0.92  0. 1.0000     0. 
   0  -5   6     -0.26    1.22  0. 1.0000     0. 
   0  -5   6     -0.10    0.71  0. 1.0000     0. 
   0  -5   7    514.87   15.33  0. 1.0000     0. 
   0  -5   7    513.93   15.24  0. 1.0000     0. 
   0  -5   7    480.07   14.70  0. 1.0000     0. 
   0  -5   8      1.53    1.59  0. 1.0000     0. 
   0  -5   8      1.86    1.67  0. 1.0000     0. 
   0   5  -8      0.24    1.28  0. 1.0000     0. 
   0  -5   9    175.25    7.40  0. 1.0000     0. 
   0  -5   9    184.24    7.49  0. 1.0000     0. 
   0  -5  10      3.41    2.12  0. 1.0000     0. 
   0  -5  10      2.31    2.08  0. 1.0000     0. 
   0  -5  11      0.76    1.78  0. 1.0000     0. 
   0  -5  11      3.81    2.32  0. 1.0000     0. 
   0   6  -1    203.64    8.10  0. 1.0000     0. 
   0   6  -2    127.51    6.25  0. 1.0000     0. 
   0   6  -2    150.91    5.97  0. 1.0000     0. 
   0   6  -3    112.09    4.46  0. 1.0000     0. 
   0  -6   3    123.96    4.30  0. 1.0000     0. 
   0   6  -3    126.58    5.19  0. 1.0000     0. 
   0   6  -3    139.75    5.77  0. 1.0000     0. 
   0   6  -4     44.36    1.93  0. 1.0000     0. 
   0   6  -4     51.15    3.07  0. 1.0000     0. 
   0   6  -4     46.98    2.00  0. 1.0000     0. 
   0   6  -4     53.51    2.77  0. 1.0000     0. 
   0  -6   4     47.36    1.79  0. 1.0000     0. 
   0   6  -5    122.55    5.32  0. 1.0000     0. 
   0   6  -5    127.15    4.48  0. 1.0000     0. 
   0   6  -5    120.12    4.59  0. 1.0000     0. 
   0   6  -6     27.05    1.99  0. 1.0000     0. 
   0   6  -6     34.48    2.58  0. 1.0000     0. 
   0  -6   6     33.80    1.86  0. 1.0000     0. 
   0   6  -6     34.34    1.37  0. 1.0000     0. 
   0   6  -6     34.28    1.43  0. 1.0000     0. 
   0   6  -6     31.49    2.11  0. 1.0000     0. 
   0  -6   7    169.16    6.68  0. 1.0000     0. 
   0  -6   7    164.44    6.75  0. 1.0000     0. 
   0  -6   7    162.43    6.21  0. 1.0000     0. 
   0  -6   8    477.72   13.73  0. 1.0000     0. 
   0  -6   8    489.25   14.51  0. 1.0000     0. 
   0  -6   8    468.91   14.29  0. 1.0000     0. 
   0  -6   9     50.55    3.26  0. 1.0000     0. 
   0  -6   9     48.82    2.36  0. 1.0000     0. 
   0   6  -9     32.14    4.68  0. 1.0000     0. 
   0  -6   9     46.69    3.00  0. 1.0000     0. 
   0  -6  10    114.02    5.44  0. 1.0000     0. 
   0  -6  10    106.60    4.70  0. 1.0000     0. 
   0  -6  10    111.58    5.44  0. 1.0000     0. 
   0  -6  11      3.11    2.47  0. 1.0000     0. 
   0  -6  11      3.97    2.52  0. 1.0000     0. 
   0  -6  11      4.32    1.99  0. 1.0000     0. 
   0  -6  12      1.80    2.74  0. 1.0000     0. 
   0  -6  12      1.38    2.56  0. 1.0000     0. 
   0   7  -2      9.97    1.64  0. 1.0000     0. 
   0  -7   3   1536.07   52.67  0. 1.0000     0. 
   0   7  -3   1578.35   54.33  0. 1.0000     0. 
   0  -7   3   1555.28   52.63  0. 1.0000     0. 
   0   7  -4    463.60   15.89  0. 1.0000     0. 
   0   7  -4    478.52   17.67  0. 1.0000     0. 
   0   7  -4    464.99   16.98  0. 1.0000     0. 
   0   7  -5    668.97   22.69  0. 1.0000     0. 
   0   7  -5    661.98   23.14  0. 1.0000     0. 
   0   7  -5    613.55   21.70  0. 1.0000     0. 
   0   7  -6     60.05    3.63  0. 1.0000     0. 
   0   7  -6     63.59    2.49  0. 1.0000     0. 
   0   7  -6     60.02    2.71  0. 1.0000     0. 
   0   7  -7    119.84    5.90  0. 1.0000     0. 
   0   7  -7    136.95    5.81  0. 1.0000     0. 
   0   7  -7    145.76    4.88  0. 1.0000     0. 
   0   7  -7    120.76    4.65  0. 1.0000     0. 
   0   7  -7    136.63    4.67  0. 1.0000     0. 
   0   7  -8     20.95    3.00  0. 1.0000     0. 
   0  -7   8     32.89    2.09  0. 1.0000     0. 
   0   7  -8     22.31    2.60  0. 1.0000     0. 
   0  -7   9     82.20    4.53  0. 1.0000     0. 
   0  -7   9    100.02    4.05  0. 1.0000     0. 
   0   7  -9     67.19    5.31  0. 1.0000     0. 
   0  -7   9     90.99    4.77  0. 1.0000     0. 
   0   7 -10    129.25    7.64  0. 1.0000     0. 
   0  -7  10    385.49    9.71  0. 1.0000     0. 
   0   7 -10    200.77   11.24  0. 1.0000     0. 
   0  -7  10    359.61    9.85  0. 1.0000     0. 
   0  -7  10    386.74    8.71  0. 1.0000     0. 
   0  -7  11    325.09   12.13  0. 1.0000     0. 
   0  -7  11    282.24   11.00  0. 1.0000     0. 
   0  -7  11    302.70   11.79  0. 1.0000     0. 
   0  -7  12     65.70    4.66  0. 1.0000     0. 
   0  -7  12     55.63    4.24  0. 1.0000     0. 
   0  -7  13    121.59    6.80  0. 1.0000     0. 
   0  -7  13    123.31    6.51  0. 1.0000     0. 
   0   8  -2    384.65   14.60  0. 1.0000     0. 
   0   8  -3    847.04   29.38  0. 1.0000     0. 
   0   8  -3    776.69   29.99  0. 1.0000     0. 
   0  -8   3    822.05   28.06  0. 1.0000     0. 
   0   8  -4     58.22    3.51  0. 1.0000     0. 
   0   8  -4     56.59    4.17  0. 1.0000     0. 
   0   8  -5    116.89    4.30  0. 1.0000     0. 
   0   8  -5    122.18    6.35  0. 1.0000     0. 
   0   8  -5    117.72    5.70  0. 1.0000     0. 
   0   8  -5    111.51    4.53  0. 1.0000     0. 
   0  -8   5    132.48    4.35  0. 1.0000     0. 
   0   8  -6     92.08    4.64  0. 1.0000     0. 
   0   8  -6     80.28    3.97  0. 1.0000     0. 
   0   8  -7     29.02    2.92  0. 1.0000     0. 
   0   8  -7     29.85    1.58  0. 1.0000     0. 
   0   8  -7     26.99    2.27  0. 1.0000     0. 
   0   8  -7     26.30    2.11  0. 1.0000     0. 
   0   8  -8     10.60    1.27  0. 1.0000     0. 
   0   8  -8      3.63    2.55  0. 1.0000     0. 
   0   8  -8      7.13    2.08  0. 1.0000     0. 
   0   8  -9     10.50    1.09  0. 1.0000     0. 
   0  -8   9     14.74    1.87  0. 1.0000     0. 
   0   8  -9      8.29    2.96  0. 1.0000     0. 
   0   8  -9     12.77    2.81  0. 1.0000     0. 
   0   8  -9      7.83    0.84  0. 1.0000     0. 
   0   8 -10     15.53    4.13  0. 1.0000     0. 
   0   8 -10      9.28    3.34  0. 1.0000     0. 
   0   8 -11     -0.45    5.35  0. 1.0000     0. 
   0  -8  11      5.40    2.74  0. 1.0000     0. 
   0  -8  11      5.65    2.17  0. 1.0000     0. 
   0   8 -11     -2.86    3.83  0. 1.0000     0. 
   0  -8  12    141.22    7.02  0. 1.0000     0. 
   0  -8  12    143.02    7.30  0. 1.0000     0. 
   0  -8  14     26.88    3.80  0. 1.0000     0. 
   0  -8  14     37.49    3.89  0. 1.0000     0. 
   0   9  -2     13.87    2.26  0. 1.0000     0. 
   0  -9   3      9.95    0.99  0. 1.0000     0. 
   0   9  -3      8.58    2.20  0. 1.0000     0. 
   0   9  -4   1581.79   59.67  0. 1.0000     0. 
   0  -9   4   1682.65   57.34  0. 1.0000     0. 
   0   9  -4   1780.90   58.90  0. 1.0000     0. 
   0   9  -5     87.68    5.31  0. 1.0000     0. 
   0   9  -5     75.02    3.15  0. 1.0000     0. 
   0  -9   5     75.56    4.22  0. 1.0000     0. 
   0  -9   5     77.81    2.88  0. 1.0000     0. 
   0   9  -5     77.89    4.53  0. 1.0000     0. 
   0   9  -6    140.24    4.98  0. 1.0000     0. 
   0   9  -6    137.96    5.29  0. 1.0000     0. 
   0   9  -6    144.87    6.75  0. 1.0000     0. 
   0   9  -6    138.57    6.00  0. 1.0000     0. 
   0   9  -6    156.94    7.62  0. 1.0000     0. 
   0   9  -7     80.89    4.32  0. 1.0000     0. 
   0   9  -7     96.45    5.68  0. 1.0000     0. 
   0   9  -7     91.82    3.81  0. 1.0000     0. 
   0   9  -7     94.27    5.22  0. 1.0000     0. 
   0   9  -8     69.21    2.82  0. 1.0000     0. 
   0   9  -8     60.34    3.80  0. 1.0000     0. 
   0   9  -8     56.93    4.36  0. 1.0000     0. 
   0   9  -9     -0.35    2.22  0. 1.0000     0. 
   0   9  -9     -1.25    3.08  0. 1.0000     0. 
   0   9  -9     -0.51    1.30  0. 1.0000     0. 
   0   9 -10    260.78    9.76  0. 1.0000     0. 
   0   9 -10    136.68    8.14  0. 1.0000     0. 
   0   9 -11     17.11    5.06  0. 1.0000     0. 
   0   9 -11      5.12    3.56  0. 1.0000     0. 
   0   9 -12     29.23    4.84  0. 1.0000     0. 
   0   9 -12    108.67    8.88  0. 1.0000     0. 
   0   9 -14      1.11    5.09  0. 1.0000     0. 
   0   9 -15      1.21    4.91  0. 1.0000     0. 
   0  10  -3      0.10    2.23  0. 1.0000     0. 
   0 -10   3      0.22    0.94  0. 1.0000     0. 
   0 -10   4     19.02    2.75  0. 1.0000     0. 
   0 -10   4     16.37    0.90  0. 1.0000     0. 
   0 -10   4     18.39    1.20  0. 1.0000     0. 
   0  10  -4     16.37    2.92  0. 1.0000     0. 
   0  10  -5    189.81    8.53  0. 1.0000     0. 
   0  10  -5    182.86    9.31  0. 1.0000     0. 
   0 -10   5    191.12    7.98  0. 1.0000     0. 
   0  10  -6    233.92   10.72  0. 1.0000     0. 
   0  10  -6    219.72    8.93  0. 1.0000     0. 
   0  10  -6    221.26    8.11  0. 1.0000     0. 
   0  10  -6    240.62    9.87  0. 1.0000     0. 
   0  10  -7      7.87    0.83  0. 1.0000     0. 
   0  10  -7      9.07    1.41  0. 1.0000     0. 
   0  10  -7      7.72    3.72  0. 1.0000     0. 
   0  10  -7      6.19    1.81  0. 1.0000     0. 
   0  10  -7     10.92    3.14  0. 1.0000     0. 
   0  10  -8    143.92    6.58  0. 1.0000     0. 
   0  10  -8    162.82    8.19  0. 1.0000     0. 
   0  10  -8    146.09    6.14  0. 1.0000     0. 
   0  10  -8    152.09    7.50  0. 1.0000     0. 
   0  10  -9      7.94    3.49  0. 1.0000     0. 
   0  10  -9     11.01    2.72  0. 1.0000     0. 
   0  10  -9     12.78    4.22  0. 1.0000     0. 
   0  10 -10      4.99    3.57  0. 1.0000     0. 
   0  10 -10      3.86    2.91  0. 1.0000     0. 
   0  10 -11    101.66    6.77  0. 1.0000     0. 
   0  10 -11     44.40    5.24  0. 1.0000     0. 
   0  10 -12      2.04    4.18  0. 1.0000     0. 
   0  10 -12     -2.78    6.22  0. 1.0000     0. 
   0  10 -13     13.01    4.65  0. 1.0000     0. 
   0  10 -14      4.29    4.83  0. 1.0000     0. 
   0  10 -15     -1.27    5.11  0. 1.0000     0. 
   0  11  -3     58.41    4.35  0. 1.0000     0. 
   0 -11   4      0.11    0.89  0. 1.0000     0. 
   0 -11   4      2.78    1.00  0. 1.0000     0. 
   0 -11   4      2.68    2.73  0. 1.0000     0. 
   0  11  -4      3.47    2.65  0. 1.0000     0. 
   0 -11   4      2.80    0.70  0. 1.0000     0. 
   0  11  -5     59.31    5.19  0. 1.0000     0. 
   0 -11   5     61.62    4.31  0. 1.0000     0. 
   0  11  -5     60.71    4.65  0. 1.0000     0. 
   0 -11   5     59.22    4.21  0. 1.0000     0. 
   0  11  -6     78.31    3.36  0. 1.0000     0. 
   0 -11   6     77.45    2.98  0. 1.0000     0. 
   0 -11   6     77.78    4.55  0. 1.0000     0. 
   0  11  -6     88.85    5.45  0. 1.0000     0. 
   0  11  -6     83.31    6.22  0. 1.0000     0. 
   0  11  -7     72.24    3.32  0. 1.0000     0. 
   0 -11   7     96.20    5.45  0. 1.0000     0. 
   0  11  -7     83.40    5.32  0. 1.0000     0. 
   0  11  -7     72.79    4.17  0. 1.0000     0. 
   0  11  -7     81.96    6.39  0. 1.0000     0. 
   0  11  -8     26.06    2.72  0. 1.0000     0. 
   0  11  -8     26.47    4.12  0. 1.0000     0. 
   0  11  -8     31.89    4.83  0. 1.0000     0. 
   0  11  -8     27.18    2.31  0. 1.0000     0. 
   0  11  -9    219.82   10.78  0. 1.0000     0. 
   0  11  -9    196.42    9.63  0. 1.0000     0. 
   0  11  -9    198.43    8.79  0. 1.0000     0. 
   0  11 -10      6.15    4.55  0. 1.0000     0. 
   0  11 -10     10.59    2.97  0. 1.0000     0. 
   0  11 -10      5.14    4.23  0. 1.0000     0. 
   0  11 -11     12.40    5.28  0. 1.0000     0. 
   0  11 -11     13.19    4.37  0. 1.0000     0. 
   0  11 -11     24.54    4.34  0. 1.0000     0. 
   0  11 -12     -2.98    4.47  0. 1.0000     0. 
   0  11 -12     -0.23    5.46  0. 1.0000     0. 
   0  11 -13      0.73    4.73  0. 1.0000     0. 
   0  11 -13     -0.29    7.12  0. 1.0000     0. 
   0  11 -14     -6.23    5.27  0. 1.0000     0. 
   0  11 -15      2.94    5.61  0. 1.0000     0. 
   0 -12   3      1.61    2.67  0. 1.0000     0. 
   0 -12   3      0.09    2.50  0. 1.0000     0. 
   0 -12   4      1.54    2.96  0. 1.0000     0. 
   0 -12   4      0.68    0.78  0. 1.0000     0. 
   0 -12   4      0.29    3.10  0. 1.0000     0. 
   0  12  -4     -0.36    2.83  0. 1.0000     0. 
   0  12  -5     13.63    3.59  0. 1.0000     0. 
   0 -12   5     13.08    3.40  0. 1.0000     0. 
   0  12  -6     16.32    1.61  0. 1.0000     0. 
   0 -12   6     19.73    3.59  0. 1.0000     0. 
   0  12  -6     20.31    4.66  0. 1.0000     0. 
   0  12  -6     18.50    3.93  0. 1.0000     0. 
   0 -12   6     15.57    1.21  0. 1.0000     0. 
   0 -12   6     13.05    3.09  0. 1.0000     0. 
   0  12  -7      0.52    1.38  0. 1.0000     0. 
   0  12  -7     -1.32    4.44  0. 1.0000     0. 
   0  12  -7      0.61    3.44  0. 1.0000     0. 
   0 -12   7      0.50    3.32  0. 1.0000     0. 
   0  12  -7      0.92    2.24  0. 1.0000     0. 
   0  12  -8     91.11    6.32  0. 1.0000     0. 
   0  12  -8     86.50    4.92  0. 1.0000     0. 
   0  12  -8     99.99    7.94  0. 1.0000     0. 
   0  12  -9      5.99    3.99  0. 1.0000     0. 
   0  12  -9      9.12    4.87  0. 1.0000     0. 
   0  12  -9      4.78    2.64  0. 1.0000     0. 
   0  12 -10     62.92    6.02  0. 1.0000     0. 
   0  12 -10     73.81    5.04  0. 1.0000     0. 
   0  12 -10     83.88    7.42  0. 1.0000     0. 
   0  12 -11     51.39    6.56  0. 1.0000     0. 
   0  12 -11     67.63    5.31  0. 1.0000     0. 
   0  12 -11     49.47    5.96  0. 1.0000     0. 
   0  12 -12     21.70    6.23  0. 1.0000     0. 
   0  12 -12     36.19    5.84  0. 1.0000     0. 
   0  12 -13      2.10    5.26  0. 1.0000     0. 
   0  12 -13     -0.54    6.41  0. 1.0000     0. 
   0  12 -13      6.92    6.01  0. 1.0000     0. 
   0  12 -14      8.65    5.56  0. 1.0000     0. 
   0 -13   4     -0.40    3.34  0. 1.0000     0. 
   0 -13   4     -0.39    3.34  0. 1.0000     0. 
   0 -13   5     17.83    3.86  0. 1.0000     0. 
   0  13  -5     20.12    3.91  0. 1.0000     0. 
   0 -13   6     18.44    3.44  0. 1.0000     0. 
   0 -13   6     21.81    4.10  0. 1.0000     0. 
   0  13  -6     17.76    1.81  0. 1.0000     0. 
   0  13  -7      1.07    4.58  0. 1.0000     0. 
   0  13  -7      0.69    4.01  0. 1.0000     0. 
   0 -13   7      2.61    3.39  0. 1.0000     0. 
   0  13  -7      1.57    2.35  0. 1.0000     0. 
   0  13  -8      2.21    4.09  0. 1.0000     0. 
   0  13  -8      6.97    5.14  0. 1.0000     0. 
   0  13  -8      1.66    2.41  0. 1.0000     0. 
   0  13  -9     29.85    5.79  0. 1.0000     0. 
   0  13  -9     22.74    3.09  0. 1.0000     0. 
   0  13  -9     17.61    4.67  0. 1.0000     0. 
   0  13 -10    147.82    9.85  0. 1.0000     0. 
   0  13 -10    121.57    8.08  0. 1.0000     0. 
   0  13 -10    138.06    7.19  0. 1.0000     0. 
   0  13 -11     15.86    5.40  0. 1.0000     0. 
   0  13 -11     23.23    6.46  0. 1.0000     0. 
   0  13 -11     28.41    4.20  0. 1.0000     0. 
   0  13 -12      7.88    6.55  0. 1.0000     0. 
   0  13 -12     19.34    4.87  0. 1.0000     0. 
   0  13 -12      8.31    5.27  0. 1.0000     0. 
   0  13 -13     -4.16    5.69  0. 1.0000     0. 
   0  13 -13      0.47    6.20  0. 1.0000     0. 
   0  13 -13      3.92    6.40  0. 1.0000     0. 
   0 -14   4     -0.17    3.25  0. 1.0000     0. 
   0 -14   4     -0.75    3.17  0. 1.0000     0. 
   0  14  -5    103.42    6.63  0. 1.0000     0. 
   0 -14   5     94.07    6.04  0. 1.0000     0. 
   0 -14   6      1.76    3.41  0. 1.0000     0. 
   0  14  -6      2.66    4.01  0. 1.0000     0. 
   0 -14   6      3.36    4.28  0. 1.0000     0. 
   0  14  -7     27.69    3.29  0. 1.0000     0. 
   0 -14   7     25.63    4.17  0. 1.0000     0. 
   0 -14   8    109.64    6.74  0. 1.0000     0. 
   0  14  -8     80.16    7.74  0. 1.0000     0. 
   0  14  -8     80.19    6.78  0. 1.0000     0. 
   0  14  -8     80.48    5.06  0. 1.0000     0. 
   0  14  -9     52.39    4.13  0. 1.0000     0. 
   0  14  -9     52.50    6.23  0. 1.0000     0. 
   0  14  -9     50.82    7.40  0. 1.0000     0. 
   0  14 -10     11.63    3.27  0. 1.0000     0. 
   0  14 -10     10.53    5.79  0. 1.0000     0. 
   0  14 -10      8.84    5.09  0. 1.0000     0. 
   0  14 -11     45.78    6.36  0. 1.0000     0. 
   0  14 -11     57.79    5.08  0. 1.0000     0. 
   0  14 -11     45.35    7.70  0. 1.0000     0. 
   0  14 -12      5.45    6.45  0. 1.0000     0. 
   0  14 -12      3.08    4.42  0. 1.0000     0. 
   0  14 -12     -4.32    5.56  0. 1.0000     0. 
   0 -15   5      0.79    3.81  0. 1.0000     0. 
   0 -15   5      2.45    4.03  0. 1.0000     0. 
   0  15  -6     15.10    5.39  0. 1.0000     0. 
   0  15  -7     23.72    3.44  0. 1.0000     0. 
   0  15  -7     20.39    5.73  0. 1.0000     0. 
   0 -15   8     15.04    4.97  0. 1.0000     0. 
   0  15  -8      5.23    2.95  0. 1.0000     0. 
   0  15  -9      9.85    3.09  0. 1.0000     0. 
   0  15  -9      7.92    5.20  0. 1.0000     0. 
   0  15  -9     13.74    5.17  0. 1.0000     0. 
   0  15 -10      1.69    3.15  0. 1.0000     0. 
   0  15 -10      4.18    6.42  0. 1.0000     0. 
   0  15 -10      1.96    5.46  0. 1.0000     0. 
   0  15 -11      1.87    3.66  0. 1.0000     0. 
   0  15 -11     -2.58    5.59  0. 1.0000     0. 
   0  15 -11      3.75    6.98  0. 1.0000     0. 
   0  15 -12      5.13    4.11  0. 1.0000     0. 
   0 -16   5     -1.96    3.46  0. 1.0000     0. 
   0  16  -7     41.77    4.18  0. 1.0000     0. 
   0  16  -8     12.62    5.27  0. 1.0000     0. 
   0  16  -8     12.17    3.36  0. 1.0000     0. 
   0 -16   8     15.93    5.01  0. 1.0000     0. 
   0  16  -9     19.34    3.40  0. 1.0000     0. 
   0  16 -10     10.75    3.43  0. 1.0000     0. 
   0  16 -10     11.98    5.97  0. 1.0000     0. 
   0 -17   6      1.46    4.21  0. 1.0000     0. 
   0 -17   6     -0.49    3.72  0. 1.0000     0. 
   0  17  -7      2.36    4.35  0. 1.0000     0. 
   0  17  -8     -0.12    3.17  0. 1.0000     0. 
   0 -17   8      2.42    4.76  0. 1.0000     0. 
   0  17  -8     -2.41    5.41  0. 1.0000     0. 
   0  17  -9     11.75    5.72  0. 1.0000     0. 
   0  17  -9     16.60    3.63  0. 1.0000     0. 
   0 -18   7      3.41    3.63  0. 1.0000     0. 
   0 -18   8     -2.02    4.42  0. 1.0000     0. 
   0  18  -8      7.15    4.93  0. 1.0000     0. 
   0  18  -8     -2.10    3.56  0. 1.0000     0. 
   1   0  -5     -0.40    1.33  0. 1.0000     0. 
   1   0  -4    281.34   10.51  0. 1.0000     0. 
  -1   0   2    933.61   31.17  0. 1.0000     0. 
  -1   0   2    899.56   31.12  0. 1.0000     0. 
   1   0  -2    898.75   31.35  0. 1.0000     0. 
   1   0  -2    902.33   31.32  0. 1.0000     0. 
   1   0  -1     -0.36    0.62  0. 1.0000     0. 
   1   0  -1      0.02    0.65  0. 1.0000     0. 
  -1   0   1     -0.10    0.31  0. 1.0000     0. 
  -1   0   1      0.31    0.55  0. 1.0000     0. 
   1   0  -1     -0.13    0.53  0. 1.0000     0. 
   1   0  -1      0.03    0.32  0. 1.0000     0. 
   1   0   0   2451.93   82.96  0. 1.0000     0. 
   1   0   0   2427.27   83.00  0. 1.0000     0. 
  -1   0   0   2444.71   82.95  0. 1.0000     0. 
  -1   0  -1      0.14    0.51  0. 1.0000     0. 
   1   0   1      0.32    0.46  0. 1.0000     0. 
   1   0   1      0.41    0.32  0. 1.0000     0. 
   1   0   2     92.96    3.46  0. 1.0000     0. 
   1   0   2     76.91    3.47  0. 1.0000     0. 
   1   0   2     89.53    3.51  0. 1.0000     0. 
   1   0   3      0.35    0.75  0. 1.0000     0. 
   1   0   3     -0.49    1.00  0. 1.0000     0. 
  -1   0  -3      0.17    1.06  0. 1.0000     0. 
   1   1  -6      1.75    1.81  0. 1.0000     0. 
   1   1  -5     58.90    3.67  0. 1.0000     0. 
  -1  -1   5     96.53    3.95  0. 1.0000     0. 
   1   1  -4    235.39    8.78  0. 1.0000     0. 
   1   1  -3   1581.77   47.95  0. 1.0000     0. 
   1   1  -3   1622.16   47.99  0. 1.0000     0. 
   1   1  -2    590.28   20.40  0. 1.0000     0. 
   1   1  -2    642.63   20.61  0. 1.0000     0. 
   1   1  -2    578.17   20.51  0. 1.0000     0. 
   1   1  -2    540.96   20.45  0. 1.0000     0. 
   1  -1  -2    594.26   20.74  0. 1.0000     0. 
  -1  -1   2    592.83   20.29  0. 1.0000     0. 
   1   1  -2    615.35   20.41  0. 1.0000     0. 
   1   1  -1   1731.15   60.31  0. 1.0000     0. 
   1   1  -1   1726.57   60.37  0. 1.0000     0. 
  -1  -1   1   1761.57   60.42  0. 1.0000     0. 
  -1   1   1   1824.96   60.47  0. 1.0000     0. 
   1   1  -1   1822.32   60.38  0. 1.0000     0. 
  -1  -1   1   1796.81   60.29  0. 1.0000     0. 
  -1  -1   1   1777.07   60.45  0. 1.0000     0. 
  -1  -1   0    569.05   19.65  0. 1.0000     0. 
  -1  -1   0    594.66   19.64  0. 1.0000     0. 
   1  -1   0    534.33   19.62  0. 1.0000     0. 
   1   1   0    532.55   19.69  0. 1.0000     0. 
  -1   1   0    558.24   19.48  0. 1.0000     0. 
   1   1   0    597.15   19.72  0. 1.0000     0. 
   1   1   0    551.92   19.59  0. 1.0000     0. 
  -1  -1   0    594.02   19.47  0. 1.0000     0. 
   1   1   0    573.97   19.49  0. 1.0000     0. 
   1  -1   1      2.81    0.74  0. 1.0000     0. 
  -1   1  -1      1.27    0.50  0. 1.0000     0. 
   1  -1   1      3.05    0.62  0. 1.0000     0. 
  -1   1  -1      2.00    0.55  0. 1.0000     0. 
  -1   1  -1      1.81    0.48  0. 1.0000     0. 
   1  -1   2   1214.13   41.27  0. 1.0000     0. 
  -1   1  -2   1138.38   41.68  0. 1.0000     0. 
   1  -1   2   1216.05   41.20  0. 1.0000     0. 
  -1   1  -2   1185.01   41.25  0. 1.0000     0. 
   1  -1   2   1222.94   41.09  0. 1.0000     0. 
  -1   1  -3    174.51    6.25  0. 1.0000     0. 
   1  -1   3    157.24    6.38  0. 1.0000     0. 
  -1   1  -3    169.65    6.48  0. 1.0000     0. 
  -1   1  -3    163.83    6.24  0. 1.0000     0. 
   1  -1   3    189.04    6.32  0. 1.0000     0. 
  -1   1  -4     15.85    1.65  0. 1.0000     0. 
  -1  -2   8     -0.65    1.88  0. 1.0000     0. 
  -1  -2   7    387.11   14.51  0. 1.0000     0. 
   1   2  -6      2.36    1.84  0. 1.0000     0. 
  -1  -2   6      3.24    1.48  0. 1.0000     0. 
   1   2  -5     31.01    2.17  0. 1.0000     0. 
  -1  -2   4     52.65    2.46  0. 1.0000     0. 
   1   2  -4     48.70    2.49  0. 1.0000     0. 
   1   2  -4     55.49    2.68  0. 1.0000     0. 
   1   2  -3   1250.36   44.70  0. 1.0000     0. 
  -1  -2   3   1293.64   44.36  0. 1.0000     0. 
   1   2  -3   1320.93   44.77  0. 1.0000     0. 
   1   2  -3   1338.55   44.73  0. 1.0000     0. 
   1   2  -3   1309.66   44.46  0. 1.0000     0. 
  -1  -2   3   1289.12   44.64  0. 1.0000     0. 
   1   2  -3   1341.06   44.53  0. 1.0000     0. 
   1   2  -2    136.56    5.12  0. 1.0000     0. 
  -1  -2   2    159.55    5.14  0. 1.0000     0. 
  -1  -2   2    138.51    4.98  0. 1.0000     0. 
   1   2  -2    139.52    4.92  0. 1.0000     0. 
   1   2  -2    123.61    5.00  0. 1.0000     0. 
   1   2  -2    139.57    5.02  0. 1.0000     0. 
   1   2  -1    149.05    4.79  0. 1.0000     0. 
   1   2  -1    109.28    4.67  0. 1.0000     0. 
   1   2  -1    109.73    4.49  0. 1.0000     0. 
  -1  -2   1    140.13    4.57  0. 1.0000     0. 
   1   2   0    549.17   19.56  0. 1.0000     0. 
   1   2   0    555.73   19.48  0. 1.0000     0. 
   1   2   0    561.25   19.57  0. 1.0000     0. 
   1  -2   0    577.70   19.41  0. 1.0000     0. 
   1  -2   0    576.55   19.51  0. 1.0000     0. 
  -1  -2   0    553.97   19.61  0. 1.0000     0. 
  -1  -2   0    571.26   19.55  0. 1.0000     0. 
  -1   2   0    584.85   19.56  0. 1.0000     0. 
   1  -2   0    552.79   19.28  0. 1.0000     0. 
  -1   2  -1    458.39   15.83  0. 1.0000     0. 
   1   2   1    459.73   15.89  0. 1.0000     0. 
   1  -2   1    455.02   15.68  0. 1.0000     0. 
  -1   2  -1    443.53   15.68  0. 1.0000     0. 
  -1   2  -1    432.42   15.67  0. 1.0000     0. 
  -1   2  -1    464.43   15.70  0. 1.0000     0. 
  -1   2  -1    461.59   15.69  0. 1.0000     0. 
  -1   2  -2   1298.43   45.49  0. 1.0000     0. 
   1  -2   2   1266.92   45.68  0. 1.0000     0. 
  -1   2  -2   1376.10   45.59  0. 1.0000     0. 
   1  -2   2   1358.52   45.45  0. 1.0000     0. 
   1  -2   2   1353.08   45.51  0. 1.0000     0. 
   1  -2   2   1368.40   45.52  0. 1.0000     0. 
   1  -2   2   1315.17   45.24  0. 1.0000     0. 
  -1   2  -2   1349.30   45.63  0. 1.0000     0. 
  -1   2  -2   1328.70   45.44  0. 1.0000     0. 
  -1   2  -3    331.62   11.31  0. 1.0000     0. 
  -1   2  -3    324.00   11.05  0. 1.0000     0. 
  -1   2  -3    282.25   10.84  0. 1.0000     0. 
   1  -2   3    328.45   10.85  0. 1.0000     0. 
   1  -2   3    296.25   10.70  0. 1.0000     0. 
  -1   2  -4     11.44    1.29  0. 1.0000     0. 
  -1   2  -4      8.35    1.93  0. 1.0000     0. 
  -1   2  -4     11.58    0.95  0. 1.0000     0. 
  -1   2  -5     10.55    1.71  0. 1.0000     0. 
   1  -2   6    370.90   13.67  0. 1.0000     0. 
   1  -2   7     79.86    4.08  0. 1.0000     0. 
  -1  -3   9    376.73   14.41  0. 1.0000     0. 
  -1  -3   8     89.82    3.72  0. 1.0000     0. 
   1   3  -8     12.49    3.18  0. 1.0000     0. 
  -1  -3   7     90.94    3.47  0. 1.0000     0. 
  -1  -3   7     97.91    4.09  0. 1.0000     0. 
  -1  -3   6    483.25   15.54  0. 1.0000     0. 
  -1  -3   6    481.41   16.07  0. 1.0000     0. 
   1   3  -5      2.06    1.38  0. 1.0000     0. 
  -1  -3   5      1.85    1.15  0. 1.0000     0. 
   1   3  -5      1.89    1.21  0. 1.0000     0. 
   1   3  -4     81.31    3.27  0. 1.0000     0. 
   1   3  -4     89.11    3.19  0. 1.0000     0. 
   1   3  -4     65.52    3.66  0. 1.0000     0. 
   1   3  -4     81.83    3.41  0. 1.0000     0. 
   1   3  -3   1063.88   37.77  0. 1.0000     0. 
  -1  -3   3   1222.14   37.88  0. 1.0000     0. 
  -1  -3   3   1094.62   37.50  0. 1.0000     0. 
   1   3  -3   1119.97   37.63  0. 1.0000     0. 
   1   3  -3   1063.83   37.90  0. 1.0000     0. 
   1   3  -3   1069.95   37.63  0. 1.0000     0. 
   1   3  -3   1100.38   37.55  0. 1.0000     0. 
  -1  -3   2      3.52    0.60  0. 1.0000     0. 
  -1  -3   2      3.38    0.61  0. 1.0000     0. 
   1   3  -2      5.13    0.90  0. 1.0000     0. 
   1   3  -2      3.65    0.87  0. 1.0000     0. 
   1   3  -2      3.14    0.45  0. 1.0000     0. 
   1   3  -1   6219.07  211.10  0. 1.0000     0. 
   1   3  -1   6190.74  211.26  0. 1.0000     0. 
   1   3  -1   6273.30  211.46  0. 1.0000     0. 
   1   3  -1   6212.80  211.27  0. 1.0000     0. 
  -1  -3   1   6225.96  211.09  0. 1.0000     0. 
  -1  -3   1   6126.63  211.27  0. 1.0000     0. 
   1  -3  -1   6410.01  211.48  0. 1.0000     0. 
   1  -3   0   4843.56  164.26  0. 1.0000     0. 
   1   3   0   4791.94  164.37  0. 1.0000     0. 
   1  -3   0   4848.28  164.27  0. 1.0000     0. 
   1  -3   0   4823.99  164.23  0. 1.0000     0. 
   1  -3   0   4973.67  164.34  0. 1.0000     0. 
   1   3   0   4846.49  164.33  0. 1.0000     0. 
   1   3   0   4730.44  164.45  0. 1.0000     0. 
  -1   3  -1    656.77   22.95  0. 1.0000     0. 
  -1   3  -1    656.32   22.94  0. 1.0000     0. 
  -1   3  -1    652.39   22.94  0. 1.0000     0. 
   1  -3   1    661.62   22.83  0. 1.0000     0. 
   1   3   1    685.15   23.12  0. 1.0000     0. 
   1  -3   1    653.11   22.71  0. 1.0000     0. 
   1  -3   1    683.64   22.78  0. 1.0000     0. 
   1  -3   1    687.14   22.90  0. 1.0000     0. 
   1  -3   1    641.20   22.90  0. 1.0000     0. 
  -1   3  -1    662.18   22.85  0. 1.0000     0. 
  -1   3  -2     17.01    0.91  0. 1.0000     0. 
  -1   3  -2     16.94    1.04  0. 1.0000     0. 
  -1   3  -2     20.83    1.35  0. 1.0000     0. 
  -1   3  -2     22.45    1.13  0. 1.0000     0. 
  -1   3  -2     18.52    1.29  0. 1.0000     0. 
   1  -3   2     19.75    1.11  0. 1.0000     0. 
   1  -3   2     16.47    1.30  0. 1.0000     0. 
  -1   3  -3     70.63    3.08  0. 1.0000     0. 
  -1   3  -3     71.46    3.12  0. 1.0000     0. 
  -1   3  -3     76.59    3.14  0. 1.0000     0. 
   1  -3   3     72.55    2.85  0. 1.0000     0. 
  -1   3  -3     77.33    2.89  0. 1.0000     0. 
  -1   3  -3     70.44    2.84  0. 1.0000     0. 
  -1   3  -4     43.18    2.35  0. 1.0000     0. 
   1  -3   4     32.87    1.56  0. 1.0000     0. 
  -1   3  -4     29.63    2.06  0. 1.0000     0. 
  -1   3  -4     31.66    1.66  0. 1.0000     0. 
  -1   3  -4     31.37    1.90  0. 1.0000     0. 
   1  -3   5     64.08    2.78  0. 1.0000     0. 
   1  -3   5     66.16    3.28  0. 1.0000     0. 
  -1   3  -5     61.34    2.59  0. 1.0000     0. 
  -1   3  -5     57.42    3.09  0. 1.0000     0. 
  -1   3  -5     61.66    4.00  0. 1.0000     0. 
   1  -3   5     70.40    3.16  0. 1.0000     0. 
  -1   3  -6     18.64    2.09  0. 1.0000     0. 
  -1   3  -6     13.51    3.26  0. 1.0000     0. 
   1  -3   6     23.37    1.87  0. 1.0000     0. 
   1  -3   6     26.82    1.64  0. 1.0000     0. 
   1  -3   7    139.52    6.35  0. 1.0000     0. 
   1  -3   7    159.39    6.29  0. 1.0000     0. 
   1  -3   8     61.75    3.63  0. 1.0000     0. 
  -1  -4  10     -1.65    1.36  0. 1.0000     0. 
  -1  -4  10    101.02    4.19  0. 1.0000     0. 
  -1  -4   9    178.17    5.23  0. 1.0000     0. 
  -1  -4   9    183.25    6.20  0. 1.0000     0. 
  -1  -4   8      6.37    2.06  0. 1.0000     0. 
  -1  -4   8      7.51    1.31  0. 1.0000     0. 
   1   4  -8      4.11    2.06  0. 1.0000     0. 
   1   4  -7      0.13    1.87  0. 1.0000     0. 
  -1  -4   7      1.03    1.02  0. 1.0000     0. 
  -1  -4   7      0.66    1.62  0. 1.0000     0. 
   1   4  -6    141.38    5.78  0. 1.0000     0. 
  -1  -4   6    172.55    5.42  0. 1.0000     0. 
  -1  -4   6    157.29    5.85  0. 1.0000     0. 
   1   4  -6    133.15    5.57  0. 1.0000     0. 
   1   4  -5    500.94   19.45  0. 1.0000     0. 
   1   4  -5    516.21   19.53  0. 1.0000     0. 
   1   4  -5    555.55   19.08  0. 1.0000     0. 
   1   4  -4     15.94    1.13  0. 1.0000     0. 
   1   4  -4     16.99    0.97  0. 1.0000     0. 
   1   4  -4     15.06    1.47  0. 1.0000     0. 
  -1  -4   4     15.36    0.79  0. 1.0000     0. 
   1   4  -4     16.75    1.36  0. 1.0000     0. 
  -1  -4   3    501.26   17.14  0. 1.0000     0. 
   1   4  -3    478.45   17.09  0. 1.0000     0. 
   1   4  -3    482.81   16.66  0. 1.0000     0. 
   1   4  -3    509.00   17.37  0. 1.0000     0. 
   1   4  -3    486.67   16.89  0. 1.0000     0. 
   1   4  -3    492.67   17.01  0. 1.0000     0. 
   1   4  -2     91.52    3.77  0. 1.0000     0. 
  -1  -4   2     86.17    3.15  0. 1.0000     0. 
   1   4  -2     89.00    3.46  0. 1.0000     0. 
   1   4  -2     78.71    3.07  0. 1.0000     0. 
  -1  -4   2     98.35    3.64  0. 1.0000     0. 
  -1  -4   2     75.71    3.28  0. 1.0000     0. 
   1   4  -1     53.72    2.75  0. 1.0000     0. 
   1   4  -1     54.94    2.48  0. 1.0000     0. 
   1   4   0    142.02    3.21  0. 1.0000     0. 
   1  -4   0    174.85    3.02  0. 1.0000     0. 
   1   4   0    150.07    2.66  0. 1.0000     0. 
   1   4   0    134.83    2.65  0. 1.0000     0. 
   1  -4   1      6.72    0.81  0. 1.0000     0. 
   1  -4   1      8.35    0.85  0. 1.0000     0. 
   1  -4   1      9.03    0.96  0. 1.0000     0. 
   1  -4   1      6.98    1.14  0. 1.0000     0. 
   1  -4   1      5.72    0.77  0. 1.0000     0. 
  -1   4  -1      4.93    0.86  0. 1.0000     0. 
  -1   4  -2    794.65   26.96  0. 1.0000     0. 
   1  -4   2    739.12   26.99  0. 1.0000     0. 
  -1   4  -2    778.11   27.14  0. 1.0000     0. 
  -1   4  -2    831.74   27.22  0. 1.0000     0. 
  -1   4  -2    766.36   26.85  0. 1.0000     0. 
   1  -4   2    815.75   26.93  0. 1.0000     0. 
   1  -4   2    816.46   27.21  0. 1.0000     0. 
   1  -4   2    756.28   27.57  0. 1.0000     0. 
  -1   4  -3    610.14   21.57  0. 1.0000     0. 
   1  -4   3    605.36   21.24  0. 1.0000     0. 
  -1   4  -3    593.37   21.59  0. 1.0000     0. 
  -1   4  -3    668.37   21.58  0. 1.0000     0. 
  -1   4  -3    650.79   21.27  0. 1.0000     0. 
  -1   4  -3    601.48   21.35  0. 1.0000     0. 
  -1   4  -3    611.15   21.51  0. 1.0000     0. 
  -1   4  -3    611.93   21.25  0. 1.0000     0. 
  -1   4  -4    113.92    3.90  0. 1.0000     0. 
   1  -4   4     80.53    3.88  0. 1.0000     0. 
  -1   4  -4     81.56    3.29  0. 1.0000     0. 
  -1   4  -4    100.32    3.33  0. 1.0000     0. 
  -1   4  -4     76.65    3.59  0. 1.0000     0. 
  -1   4  -4     49.03    3.90  0. 1.0000     0. 
  -1   4  -4     80.51    3.68  0. 1.0000     0. 
   1  -4   4     90.22    3.32  0. 1.0000     0. 
   1  -4   4     85.61    3.77  0. 1.0000     0. 
  -1   4  -4     84.02    3.59  0. 1.0000     0. 
  -1   4  -4     85.81    3.26  0. 1.0000     0. 
   1  -4   5    318.43    5.28  0. 1.0000     0. 
  -1   4  -5    314.19    4.54  0. 1.0000     0. 
   1  -4   5    309.46    3.70  0. 1.0000     0. 
   1  -4   5    322.64    4.53  0. 1.0000     0. 
  -1   4  -5    315.21    5.32  0. 1.0000     0. 
  -1   4  -5    380.07    6.18  0. 1.0000     0. 
  -1   4  -6     43.50    3.46  0. 1.0000     0. 
   1  -4   6     41.65    2.18  0. 1.0000     0. 
   1  -4   6     39.05    2.66  0. 1.0000     0. 
  -1   4  -6     42.17    2.69  0. 1.0000     0. 
   1  -4   6     42.76    2.57  0. 1.0000     0. 
  -1   4  -6     40.22    1.85  0. 1.0000     0. 
  -1   4  -7     54.44    4.75  0. 1.0000     0. 
   1  -4   7     84.83    3.23  0. 1.0000     0. 
  -1   4  -7     68.16    3.30  0. 1.0000     0. 
   1  -4   7     75.19    2.47  0. 1.0000     0. 
   1  -4   8     19.45    2.39  0. 1.0000     0. 
   1  -4   8     18.27    1.95  0. 1.0000     0. 
   1  -4   9    116.71    5.64  0. 1.0000     0. 
   1  -4   9    112.64    5.25  0. 1.0000     0. 
   1   5 -11      1.02    2.86  0. 1.0000     0. 
   1   5 -10     -0.27    2.58  0. 1.0000     0. 
  -1  -5  10      0.49    1.76  0. 1.0000     0. 
  -1  -5  10     -0.55    2.55  0. 1.0000     0. 
  -1  -5   9     83.19    4.14  0. 1.0000     0. 
  -1  -5   9     81.09    3.45  0. 1.0000     0. 
  -1  -5   8     33.28    2.70  0. 1.0000     0. 
   1   5  -8     22.52    2.42  0. 1.0000     0. 
   1   5  -8     20.95    2.67  0. 1.0000     0. 
  -1  -5   8     37.08    2.28  0. 1.0000     0. 
   1   5  -7     26.03    3.53  0. 1.0000     0. 
  -1  -5   7     47.48    2.36  0. 1.0000     0. 
  -1  -5   7     46.12    2.93  0. 1.0000     0. 
   1   5  -7     43.39    2.64  0. 1.0000     0. 
   1   5  -6      4.02    1.57  0. 1.0000     0. 
   1   5  -6      3.21    1.34  0. 1.0000     0. 
   1   5  -6      2.18    1.66  0. 1.0000     0. 
   1   5  -5     66.95    3.06  0. 1.0000     0. 
   1   5  -5     68.51    2.58  0. 1.0000     0. 
   1   5  -5     73.73    3.14  0. 1.0000     0. 
   1   5  -5     60.61    3.40  0. 1.0000     0. 
   1   5  -4      0.85    1.00  0. 1.0000     0. 
   1   5  -4      0.34    1.25  0. 1.0000     0. 
  -1  -5   4      3.27    1.67  0. 1.0000     0. 
   1   5  -4      1.42    0.97  0. 1.0000     0. 
   1   5  -4      0.67    0.41  0. 1.0000     0. 
   1   5  -4      0.72    0.66  0. 1.0000     0. 
   1   5  -3    796.50   27.08  0. 1.0000     0. 
   1   5  -3    719.21   27.39  0. 1.0000     0. 
  -1  -5   3    756.44   26.94  0. 1.0000     0. 
  -1  -5   2      1.46    1.23  0. 1.0000     0. 
   1   5  -2      1.70    0.60  0. 1.0000     0. 
  -1  -5   2      0.91    0.60  0. 1.0000     0. 
   1   5  -2      1.31    0.92  0. 1.0000     0. 
  -1  -5   2      1.49    1.05  0. 1.0000     0. 
   1   5  -2      1.14    0.86  0. 1.0000     0. 
   1   5  -2      1.08    1.18  0. 1.0000     0. 
   1   5  -1     38.98    2.43  0. 1.0000     0. 
   1   5  -1     39.48    2.07  0. 1.0000     0. 
   1   5  -1     45.83    2.20  0. 1.0000     0. 
   1  -5   0    187.50    3.52  0. 1.0000     0. 
   1  -5   0     -0.04    0.37  0. 1.0000     0. 
   1  -5   1    100.36    3.93  0. 1.0000     0. 
   1  -5   1     90.98    3.66  0. 1.0000     0. 
  -1   5  -2     -0.41    1.07  0. 1.0000     0. 
   1  -5   2      0.08    0.87  0. 1.0000     0. 
   1  -5   2     -0.36    0.61  0. 1.0000     0. 
   1  -5   2     -0.03    0.88  0. 1.0000     0. 
   1  -5   2      1.08    1.32  0. 1.0000     0. 
   1  -5   2      0.24    0.68  0. 1.0000     0. 
  -1   5  -2      0.08    1.01  0. 1.0000     0. 
  -1   5  -3      4.11    1.10  0. 1.0000     0. 
   1  -5   3      2.59    0.62  0. 1.0000     0. 
  -1   5  -3      3.77    1.23  0. 1.0000     0. 
   1  -5   3      3.14    1.12  0. 1.0000     0. 
  -1   5  -3      3.10    0.98  0. 1.0000     0. 
  -1   5  -3      3.01    1.09  0. 1.0000     0. 
  -1   5  -4      4.27    1.04  0. 1.0000     0. 
   1  -5   4      0.84    1.52  0. 1.0000     0. 
  -1   5  -4      0.99    0.76  0. 1.0000     0. 
  -1   5  -4      2.51    1.18  0. 1.0000     0. 
  -1   5  -4     -0.46    1.03  0. 1.0000     0. 
  -1   5  -4      2.44    1.09  0. 1.0000     0. 
   1  -5   4      1.83    0.69  0. 1.0000     0. 
  -1   5  -4      2.94    1.23  0. 1.0000     0. 
  -1   5  -4      3.40    0.70  0. 1.0000     0. 
   1  -5   5    559.86   19.36  0. 1.0000     0. 
  -1   5  -5    547.57   19.16  0. 1.0000     0. 
  -1   5  -5    523.49   19.21  0. 1.0000     0. 
  -1   5  -5    539.70   18.86  0. 1.0000     0. 
  -1   5  -5    602.83   19.50  0. 1.0000     0. 
  -1   5  -5    518.58   19.47  0. 1.0000     0. 
  -1   5  -5    614.46   20.42  0. 1.0000     0. 
  -1   5  -5    545.47   18.72  0. 1.0000     0. 
  -1   5  -5    535.84   18.77  0. 1.0000     0. 
   1  -5   6      9.85    1.24  0. 1.0000     0. 
  -1   5  -6      7.60    1.69  0. 1.0000     0. 
   1  -5   6     10.74    1.88  0. 1.0000     0. 
  -1   5  -6      8.94    1.82  0. 1.0000     0. 
   1  -5   6      7.81    1.81  0. 1.0000     0. 
  -1   5  -6     11.88    2.31  0. 1.0000     0. 
   1  -5   7     48.08    3.24  0. 1.0000     0. 
  -1   5  -7     39.99    1.83  0. 1.0000     0. 
   1  -5   7     44.61    2.45  0. 1.0000     0. 
  -1   5  -7     38.26    3.70  0. 1.0000     0. 
  -1   5  -7     44.10    3.03  0. 1.0000     0. 
   1  -5   8    101.37    3.92  0. 1.0000     0. 
   1  -5   8    102.50    4.59  0. 1.0000     0. 
  -1   5  -8     56.29    5.78  0. 1.0000     0. 
  -1   5  -8     62.06    2.92  0. 1.0000     0. 
   1  -5   9     25.58    2.86  0. 1.0000     0. 
   1  -5   9     23.95    2.30  0. 1.0000     0. 
   1  -5   9     25.06    2.75  0. 1.0000     0. 
   1  -5  10      4.96    1.89  0. 1.0000     0. 
   1  -5  10      4.27    2.48  0. 1.0000     0. 
   1  -5  10      5.84    2.59  0. 1.0000     0. 
   1  -5  11      0.29    2.34  0. 1.0000     0. 
  -1  -6  12     18.56    1.68  0. 1.0000     0. 
  -1  -6  12     18.51    3.48  0. 1.0000     0. 
  -1  -6  11     12.06    1.36  0. 1.0000     0. 
  -1  -6  11     12.14    3.11  0. 1.0000     0. 
   1   6 -11      1.70    2.92  0. 1.0000     0. 
  -1  -6  10    162.71    5.48  0. 1.0000     0. 
  -1  -6  10    193.62    6.70  0. 1.0000     0. 
  -1  -6  10    185.94    7.28  0. 1.0000     0. 
  -1  -6  10    159.24    5.54  0. 1.0000     0. 
  -1  -6   9      5.79    1.86  0. 1.0000     0. 
   1   6  -9      3.79    2.12  0. 1.0000     0. 
  -1  -6   9      3.40    2.34  0. 1.0000     0. 
  -1  -6   8    246.36    8.31  0. 1.0000     0. 
   1   6  -8    212.66    7.60  0. 1.0000     0. 
   1   6  -7     17.00    2.46  0. 1.0000     0. 
   1   6  -7     20.11    2.44  0. 1.0000     0. 
   1   6  -7     19.76    1.82  0. 1.0000     0. 
   1   6  -6     36.05    2.05  0. 1.0000     0. 
   1   6  -6     41.38    2.33  0. 1.0000     0. 
   1   6  -6     31.78    2.71  0. 1.0000     0. 
   1   6  -6     32.63    1.41  0. 1.0000     0. 
   1   6  -5    237.09    9.00  0. 1.0000     0. 
   1   6  -5    232.49    8.73  0. 1.0000     0. 
   1   6  -5    247.34    9.02  0. 1.0000     0. 
   1   6  -5    244.99    9.66  0. 1.0000     0. 
   1   6  -4    415.58   14.74  0. 1.0000     0. 
  -1  -6   4    400.41   14.33  0. 1.0000     0. 
   1   6  -4    382.36   13.78  0. 1.0000     0. 
   1   6  -4    397.57   14.07  0. 1.0000     0. 
   1   6  -4    413.47   14.09  0. 1.0000     0. 
  -1  -6   3     94.14    3.60  0. 1.0000     0. 
   1   6  -3     99.66    3.59  0. 1.0000     0. 
  -1  -6   3    114.07    4.62  0. 1.0000     0. 
  -1  -6   3    103.64    4.12  0. 1.0000     0. 
   1   6  -3    106.53    4.14  0. 1.0000     0. 
   1   6  -3    108.18    4.75  0. 1.0000     0. 
   1   6  -3     99.28    4.07  0. 1.0000     0. 
  -1  -6   2     38.65    2.53  0. 1.0000     0. 
  -1  -6   2     39.07    2.30  0. 1.0000     0. 
   1   6  -2     41.19    2.68  0. 1.0000     0. 
   1   6  -2     38.37    2.16  0. 1.0000     0. 
   1   6  -2     37.79    2.07  0. 1.0000     0. 
   1   6  -2     36.99    2.54  0. 1.0000     0. 
   1   6  -1    386.41   13.64  0. 1.0000     0. 
   1   6  -1    374.97   14.31  0. 1.0000     0. 
   1  -6   0     -0.49    1.62  0. 1.0000     0. 
   1  -6   1    259.16    9.61  0. 1.0000     0. 
   1  -6   1    271.78    9.90  0. 1.0000     0. 
   1  -6   2     85.72    3.82  0. 1.0000     0. 
  -1   6  -2     89.39    4.24  0. 1.0000     0. 
   1  -6   2     87.32    3.45  0. 1.0000     0. 
   1  -6   2     99.09    4.20  0. 1.0000     0. 
   1  -6   2     93.21    3.58  0. 1.0000     0. 
  -1   6  -3    115.93    4.86  0. 1.0000     0. 
   1  -6   3    109.33    4.55  0. 1.0000     0. 
  -1   6  -3    117.77    4.62  0. 1.0000     0. 
   1  -6   4   1233.95   41.88  0. 1.0000     0. 
  -1   6  -4   1322.42   42.67  0. 1.0000     0. 
  -1   6  -4   1179.80   42.53  0. 1.0000     0. 
  -1   6  -4   1212.49   42.38  0. 1.0000     0. 
  -1   6  -4   1213.30   42.27  0. 1.0000     0. 
  -1   6  -5    481.05   17.68  0. 1.0000     0. 
  -1   6  -5    507.74   17.60  0. 1.0000     0. 
  -1   6  -5    542.72   17.98  0. 1.0000     0. 
  -1   6  -5    497.16   17.14  0. 1.0000     0. 
  -1   6  -5    565.52   19.38  0. 1.0000     0. 
  -1   6  -5    460.03   17.79  0. 1.0000     0. 
   1  -6   5    488.77   17.74  0. 1.0000     0. 
  -1   6  -6     96.95    4.26  0. 1.0000     0. 
  -1   6  -6    125.96    5.05  0. 1.0000     0. 
  -1   6  -6    129.14    4.38  0. 1.0000     0. 
  -1   6  -6    126.24    4.95  0. 1.0000     0. 
  -1   6  -6    126.37    5.42  0. 1.0000     0. 
  -1   6  -6    147.29    5.43  0. 1.0000     0. 
  -1   6  -6    127.64    4.50  0. 1.0000     0. 
  -1   6  -6    139.81    6.53  0. 1.0000     0. 
  -1   6  -7     34.13    2.94  0. 1.0000     0. 
  -1   6  -7     34.66    2.57  0. 1.0000     0. 
  -1   6  -7     38.66    3.09  0. 1.0000     0. 
  -1   6  -7     30.23    1.50  0. 1.0000     0. 
   1  -6   7     37.07    2.98  0. 1.0000     0. 
  -1   6  -7     32.91    2.43  0. 1.0000     0. 
  -1   6  -7     42.99    3.54  0. 1.0000     0. 
   1  -6   8     32.63    2.75  0. 1.0000     0. 
  -1   6  -8     25.44    3.63  0. 1.0000     0. 
  -1   6  -8     27.53    3.08  0. 1.0000     0. 
   1  -6   8     33.19    3.11  0. 1.0000     0. 
   1  -6   8     28.26    2.25  0. 1.0000     0. 
   1  -6   9     41.01    3.19  0. 1.0000     0. 
   1  -6   9     45.55    3.61  0. 1.0000     0. 
  -1   6  -9     27.33    5.44  0. 1.0000     0. 
   1  -6   9     41.72    2.78  0. 1.0000     0. 
   1  -6  10    175.84    7.76  0. 1.0000     0. 
   1  -6  10    156.07    6.66  0. 1.0000     0. 
   1  -6  10    142.85    6.75  0. 1.0000     0. 
   1  -6  11    251.31   10.32  0. 1.0000     0. 
   1  -6  11    242.16    9.47  0. 1.0000     0. 
   1  -6  11    209.48    9.44  0. 1.0000     0. 
   1  -6  12      1.66    2.43  0. 1.0000     0. 
   1  -6  12     -1.36    2.68  0. 1.0000     0. 
  -1  -7  13    198.23    9.04  0. 1.0000     0. 
  -1  -7  13    181.35    8.28  0. 1.0000     0. 
  -1  -7  12     12.90    2.80  0. 1.0000     0. 
  -1  -7  12     14.97    3.51  0. 1.0000     0. 
  -1  -7  11     47.44    3.99  0. 1.0000     0. 
   1   7 -11     14.34    2.78  0. 1.0000     0. 
   1   7 -10      8.66    2.31  0. 1.0000     0. 
   1   7 -10      3.20    3.50  0. 1.0000     0. 
   1   7  -9     28.24    4.86  0. 1.0000     0. 
   1   7  -9     19.60    3.57  0. 1.0000     0. 
   1   7  -8    103.47    4.16  0. 1.0000     0. 
   1   7  -8     71.12    4.84  0. 1.0000     0. 
   1   7  -7     32.83    2.13  0. 1.0000     0. 
   1   7  -7     32.37    2.16  0. 1.0000     0. 
   1   7  -7     28.98    3.04  0. 1.0000     0. 
   1   7  -6    621.09   21.76  0. 1.0000     0. 
   1   7  -6    639.75   22.01  0. 1.0000     0. 
   1   7  -6    598.44   22.61  0. 1.0000     0. 
  -1  -7   5     74.56    3.75  0. 1.0000     0. 
   1   7  -5     63.17    3.17  0. 1.0000     0. 
   1   7  -5     74.04    4.10  0. 1.0000     0. 
   1   7  -5     76.60    3.25  0. 1.0000     0. 
  -1  -7   4     93.16    4.04  0. 1.0000     0. 
   1   7  -4     88.93    4.54  0. 1.0000     0. 
   1   7  -4    102.63    3.91  0. 1.0000     0. 
   1   7  -4     79.48    3.48  0. 1.0000     0. 
  -1  -7   4     99.57    4.42  0. 1.0000     0. 
   1   7  -3     22.41    1.63  0. 1.0000     0. 
  -1  -7   3     30.73    2.32  0. 1.0000     0. 
   1   7  -3     20.47    2.22  0. 1.0000     0. 
  -1  -7   3     19.70    0.83  0. 1.0000     0. 
   1   7  -3     21.65    1.52  0. 1.0000     0. 
  -1  -7   3     22.82    1.89  0. 1.0000     0. 
   1   7  -3     25.94    2.46  0. 1.0000     0. 
  -1  -7   2    193.24    7.36  0. 1.0000     0. 
   1   7  -2    185.35    7.89  0. 1.0000     0. 
   1   7  -2    185.14    7.02  0. 1.0000     0. 
   1   7  -2    185.52    7.93  0. 1.0000     0. 
   1   7  -1      0.86    1.58  0. 1.0000     0. 
   1  -7   0     -0.06    1.25  0. 1.0000     0. 
   1  -7   1    188.51    7.57  0. 1.0000     0. 
   1  -7   2      2.12    0.88  0. 1.0000     0. 
   1  -7   2      1.81    1.40  0. 1.0000     0. 
   1  -7   2      2.74    1.79  0. 1.0000     0. 
  -1   7  -2      1.71    1.45  0. 1.0000     0. 
   1  -7   3      6.22    1.99  0. 1.0000     0. 
  -1   7  -3      6.74    1.84  0. 1.0000     0. 
   1  -7   3      3.84    1.01  0. 1.0000     0. 
   1  -7   3      5.74    1.45  0. 1.0000     0. 
  -1   7  -4    156.47    6.91  0. 1.0000     0. 
   1  -7   4    191.60    7.01  0. 1.0000     0. 
  -1   7  -4    175.85    6.78  0. 1.0000     0. 
  -1   7  -4    190.97    7.31  0. 1.0000     0. 
  -1   7  -4    184.10    6.76  0. 1.0000     0. 
   1  -7   4    171.52    6.16  0. 1.0000     0. 
  -1   7  -5     39.30    2.73  0. 1.0000     0. 
  -1   7  -5     37.46    2.24  0. 1.0000     0. 
  -1   7  -5     36.86    2.24  0. 1.0000     0. 
  -1   7  -5     35.45    2.35  0. 1.0000     0. 
  -1   7  -5     19.92    2.88  0. 1.0000     0. 
  -1   7  -6     27.14    2.29  0. 1.0000     0. 
  -1   7  -6     28.43    2.15  0. 1.0000     0. 
  -1   7  -6     28.11    2.17  0. 1.0000     0. 
  -1   7  -6     33.76    3.81  0. 1.0000     0. 
  -1   7  -6     29.11    2.64  0. 1.0000     0. 
  -1   7  -7     57.59    3.04  0. 1.0000     0. 
  -1   7  -7     54.65    3.17  0. 1.0000     0. 
  -1   7  -7     50.59    2.32  0. 1.0000     0. 
  -1   7  -7     56.03    3.42  0. 1.0000     0. 
  -1   7  -7     51.52    3.45  0. 1.0000     0. 
  -1   7  -7     51.39    2.16  0. 1.0000     0. 
  -1   7  -7     60.73    4.69  0. 1.0000     0. 
  -1   7  -8     63.09    4.36  0. 1.0000     0. 
   1  -7   8     70.95    3.77  0. 1.0000     0. 
  -1   7  -8     58.38    3.89  0. 1.0000     0. 
  -1   7  -8     56.68    3.29  0. 1.0000     0. 
  -1   7  -8     58.99    4.62  0. 1.0000     0. 
  -1   7  -8     58.30    3.89  0. 1.0000     0. 
  -1   7  -9      9.25    4.00  0. 1.0000     0. 
  -1   7  -9      9.12    2.93  0. 1.0000     0. 
   1  -7   9     11.12    2.66  0. 1.0000     0. 
   1  -7   9      9.97    2.87  0. 1.0000     0. 
  -1   7  -9      6.02    3.05  0. 1.0000     0. 
  -1   7  -9     -0.23    2.95  0. 1.0000     0. 
   1  -7  10     64.34    3.84  0. 1.0000     0. 
   1  -7  10     73.88    4.22  0. 1.0000     0. 
  -1   7 -10     43.99    6.89  0. 1.0000     0. 
   1  -7  10     62.63    4.70  0. 1.0000     0. 
   1  -7  11    133.15    6.24  0. 1.0000     0. 
   1  -7  11    130.60    6.89  0. 1.0000     0. 
   1  -7  11    128.00    6.05  0. 1.0000     0. 
   1  -7  12     96.15    5.38  0. 1.0000     0. 
   1  -7  12    100.79    6.19  0. 1.0000     0. 
   1  -7  12     96.47    5.24  0. 1.0000     0. 
   1  -7  13      1.39    3.25  0. 1.0000     0. 
   1  -7  13      0.37    2.93  0. 1.0000     0. 
   1  -7  13      0.08    2.35  0. 1.0000     0. 
  -1  -8  14      5.73    4.25  0. 1.0000     0. 
   1   8 -14      0.86    5.41  0. 1.0000     0. 
   1   8 -13      1.84    4.88  0. 1.0000     0. 
   1   8 -12     -0.39    4.32  0. 1.0000     0. 
   1   8 -11      3.67    2.25  0. 1.0000     0. 
   1   8 -11     -0.12    3.77  0. 1.0000     0. 
   1   8 -10     15.96    2.31  0. 1.0000     0. 
   1   8 -10     13.12    3.69  0. 1.0000     0. 
   1   8 -10     17.28    5.13  0. 1.0000     0. 
   1   8  -9     56.94    3.00  0. 1.0000     0. 
   1   8  -9     44.08    2.86  0. 1.0000     0. 
   1   8  -9     43.51    4.37  0. 1.0000     0. 
   1   8  -8      8.44    1.70  0. 1.0000     0. 
   1   8  -8      4.08    2.89  0. 1.0000     0. 
   1   8  -8      6.68    1.64  0. 1.0000     0. 
   1   8  -8      8.61    2.07  0. 1.0000     0. 
   1   8  -7    321.90   11.67  0. 1.0000     0. 
   1   8  -7    322.50   12.88  0. 1.0000     0. 
   1   8  -6      2.24    2.43  0. 1.0000     0. 
   1   8  -6      4.22    1.50  0. 1.0000     0. 
   1   8  -5    154.64    7.11  0. 1.0000     0. 
  -1  -8   5    147.80    6.48  0. 1.0000     0. 
   1   8  -5    151.05    6.15  0. 1.0000     0. 
   1   8  -5    164.76    6.14  0. 1.0000     0. 
   1   8  -4    159.98    7.27  0. 1.0000     0. 
  -1  -8   4    156.11    6.45  0. 1.0000     0. 
   1   8  -4    152.80    6.13  0. 1.0000     0. 
  -1  -8   4    178.64    7.07  0. 1.0000     0. 
   1   8  -4    166.77    7.34  0. 1.0000     0. 
   1   8  -4    159.81    6.27  0. 1.0000     0. 
   1   8  -3     48.25    2.55  0. 1.0000     0. 
  -1  -8   3     53.22    3.46  0. 1.0000     0. 
  -1  -8   3     51.33    1.99  0. 1.0000     0. 
   1   8  -3     52.03    3.59  0. 1.0000     0. 
   1   8  -3     55.69    3.75  0. 1.0000     0. 
  -1  -8   3     55.10    3.10  0. 1.0000     0. 
   1   8  -2    153.03    4.77  0. 1.0000     0. 
   1   8  -2    152.24    5.13  0. 1.0000     0. 
   1  -8   1    148.99    6.49  0. 1.0000     0. 
   1  -8   2     80.11    3.64  0. 1.0000     0. 
  -1   8  -2     50.44    2.97  0. 1.0000     0. 
   1  -8   2     73.21    2.25  0. 1.0000     0. 
   1  -8   2     67.07    3.01  0. 1.0000     0. 
   1  -8   3    162.38    7.11  0. 1.0000     0. 
   1  -8   3    185.48    6.23  0. 1.0000     0. 
   1  -8   3    167.85    6.91  0. 1.0000     0. 
  -1   8  -3    163.96    7.32  0. 1.0000     0. 
   1  -8   3    164.45    6.09  0. 1.0000     0. 
  -1   8  -4     15.22    2.33  0. 1.0000     0. 
   1  -8   4     11.80    1.78  0. 1.0000     0. 
   1  -8   4     11.64    2.49  0. 1.0000     0. 
  -1   8  -4     10.09    1.66  0. 1.0000     0. 
  -1   8  -5      7.62    1.70  0. 1.0000     0. 
  -1   8  -5      8.36    1.65  0. 1.0000     0. 
  -1   8  -5      7.48    1.68  0. 1.0000     0. 
  -1   8  -5     10.00    2.21  0. 1.0000     0. 
  -1   8  -6     38.15    2.78  0. 1.0000     0. 
  -1   8  -6     44.22    2.72  0. 1.0000     0. 
  -1   8  -6     44.61    2.65  0. 1.0000     0. 
  -1   8  -6     47.09    3.32  0. 1.0000     0. 
  -1   8  -6     48.69    4.59  0. 1.0000     0. 
   1  -8   7    247.01   10.27  0. 1.0000     0. 
  -1   8  -7    266.77   10.31  0. 1.0000     0. 
  -1   8  -7    304.85   12.60  0. 1.0000     0. 
  -1   8  -7    280.51   10.14  0. 1.0000     0. 
  -1   8  -7    301.58   10.97  0. 1.0000     0. 
  -1   8  -7    263.51   10.74  0. 1.0000     0. 
  -1   8  -8      0.77    2.14  0. 1.0000     0. 
  -1   8  -8      1.50    2.29  0. 1.0000     0. 
  -1   8  -8      2.20    2.54  0. 1.0000     0. 
  -1   8  -8      2.28    2.03  0. 1.0000     0. 
   1  -8   8      1.31    2.37  0. 1.0000     0. 
  -1   8  -8      1.98    3.63  0. 1.0000     0. 
  -1   8  -9    164.71    5.86  0. 1.0000     0. 
  -1   8  -9    161.83    6.79  0. 1.0000     0. 
  -1   8  -9    192.96    7.92  0. 1.0000     0. 
  -1   8  -9    199.30    7.02  0. 1.0000     0. 
   1  -8   9    222.72    6.62  0. 1.0000     0. 
  -1   8 -10     62.92    6.29  0. 1.0000     0. 
  -1   8 -10     35.88    3.90  0. 1.0000     0. 
  -1   8 -10     34.10    2.95  0. 1.0000     0. 
   1  -8  10     68.42    3.75  0. 1.0000     0. 
  -1   8 -11     73.56    4.86  0. 1.0000     0. 
  -1   8 -11     53.75    5.78  0. 1.0000     0. 
   1  -8  12     64.09    3.95  0. 1.0000     0. 
   1  -8  12     60.05    4.38  0. 1.0000     0. 
   1  -8  12     58.41    4.88  0. 1.0000     0. 
   1  -8  13     25.15    4.37  0. 1.0000     0. 
   1  -8  13     19.27    3.28  0. 1.0000     0. 
   1  -8  13     18.60    3.77  0. 1.0000     0. 
   1   9 -15     -0.69    5.27  0. 1.0000     0. 
   1   9 -14      5.82    5.24  0. 1.0000     0. 
   1   9 -13      0.42    4.61  0. 1.0000     0. 
   1   9 -12     -0.39    4.19  0. 1.0000     0. 
   1   9 -11     36.01    6.44  0. 1.0000     0. 
   1   9 -11     20.06    4.61  0. 1.0000     0. 
   1   9 -10     14.48    2.09  0. 1.0000     0. 
   1   9 -10     17.31    4.15  0. 1.0000     0. 
   1   9 -10     20.05    2.20  0. 1.0000     0. 
   1   9  -9     20.74    3.24  0. 1.0000     0. 
   1   9  -9     13.50    3.62  0. 1.0000     0. 
   1   9  -9     19.32    2.11  0. 1.0000     0. 
   1   9  -8    133.63    5.69  0. 1.0000     0. 
   1   9  -8    113.53    6.61  0. 1.0000     0. 
   1   9  -8    107.38    4.86  0. 1.0000     0. 
   1   9  -7      1.15    1.52  0. 1.0000     0. 
   1   9  -7     -0.14    1.56  0. 1.0000     0. 
   1   9  -7     -1.65    3.10  0. 1.0000     0. 
   1   9  -6     57.21    4.34  0. 1.0000     0. 
  -1  -9   6     67.38    4.08  0. 1.0000     0. 
   1   9  -6     53.40    3.00  0. 1.0000     0. 
   1   9  -5      6.73    0.74  0. 1.0000     0. 
  -1  -9   5     11.00    2.74  0. 1.0000     0. 
  -1  -9   5      8.09    2.49  0. 1.0000     0. 
   1   9  -5      8.29    1.65  0. 1.0000     0. 
   1   9  -5      9.95    2.71  0. 1.0000     0. 
   1   9  -5      8.48    1.63  0. 1.0000     0. 
   1   9  -5      7.13    2.78  0. 1.0000     0. 
  -1  -9   4    254.90   10.23  0. 1.0000     0. 
   1   9  -4    275.55   11.28  0. 1.0000     0. 
  -1  -9   4    286.05   10.88  0. 1.0000     0. 
   1   9  -4    267.30   11.50  0. 1.0000     0. 
   1   9  -4    275.88    9.91  0. 1.0000     0. 
  -1  -9   3     72.11    3.97  0. 1.0000     0. 
  -1  -9   3     73.97    4.29  0. 1.0000     0. 
   1   9  -3     71.26    4.55  0. 1.0000     0. 
   1   9  -3     77.61    3.43  0. 1.0000     0. 
   1   9  -3     73.52    4.75  0. 1.0000     0. 
  -1  -9   2      0.29    1.65  0. 1.0000     0. 
   1   9  -2     60.85    3.68  0. 1.0000     0. 
   1  -9   1      0.07    2.24  0. 1.0000     0. 
   1  -9   2     14.51    2.74  0. 1.0000     0. 
   1  -9   2     12.02    2.11  0. 1.0000     0. 
   1  -9   3     39.51    1.87  0. 1.0000     0. 
  -1   9  -3     37.82    3.17  0. 1.0000     0. 
   1  -9   3     44.17    2.96  0. 1.0000     0. 
   1  -9   3     39.55    3.29  0. 1.0000     0. 
   1  -9   3     45.12    2.21  0. 1.0000     0. 
  -1   9  -5     29.67    2.35  0. 1.0000     0. 
  -1   9  -5     35.54    3.20  0. 1.0000     0. 
  -1   9  -5     29.93    2.52  0. 1.0000     0. 
  -1   9  -6    134.78    6.06  0. 1.0000     0. 
  -1   9  -6    133.51    5.72  0. 1.0000     0. 
  -1   9  -6    150.90    6.66  0. 1.0000     0. 
  -1   9  -7     20.89    2.18  0. 1.0000     0. 
  -1   9  -7     20.22    2.16  0. 1.0000     0. 
  -1   9  -7     19.17    2.38  0. 1.0000     0. 
  -1   9  -7     22.26    4.37  0. 1.0000     0. 
  -1   9  -7     21.44    3.07  0. 1.0000     0. 
  -1   9  -8      4.22    2.21  0. 1.0000     0. 
  -1   9  -8      2.62    2.82  0. 1.0000     0. 
  -1   9  -8      5.18    3.98  0. 1.0000     0. 
  -1   9  -8      4.72    2.04  0. 1.0000     0. 
  -1   9  -8      6.60    2.53  0. 1.0000     0. 
  -1   9  -9    115.47    5.37  0. 1.0000     0. 
  -1   9  -9    100.06    4.59  0. 1.0000     0. 
  -1   9  -9    107.31    5.71  0. 1.0000     0. 
   1  -9   9    114.01    5.04  0. 1.0000     0. 
  -1   9  -9     99.98    5.89  0. 1.0000     0. 
  -1   9 -10    258.56    7.73  0. 1.0000     0. 
  -1   9 -10    272.24    9.06  0. 1.0000     0. 
  -1   9 -10    253.09    9.12  0. 1.0000     0. 
  -1   9 -11      7.75    5.92  0. 1.0000     0. 
  -1   9 -11      0.84    3.55  0. 1.0000     0. 
   1  -9  11      7.50    3.15  0. 1.0000     0. 
  -1   9 -11      2.19    2.60  0. 1.0000     0. 
   1  -9  12     66.43    4.28  0. 1.0000     0. 
  -1   9 -12      9.77    4.23  0. 1.0000     0. 
   1  -9  13      7.41    3.38  0. 1.0000     0. 
  -1   9 -13     -1.53    4.37  0. 1.0000     0. 
   1  -9  14      9.90    3.66  0. 1.0000     0. 
  -1   9 -14     -0.57    4.53  0. 1.0000     0. 
   1  10 -15      0.71    5.89  0. 1.0000     0. 
   1  10 -14     -0.34    5.50  0. 1.0000     0. 
   1  10 -13     -0.46    4.91  0. 1.0000     0. 
   1  10 -12      0.14    4.56  0. 1.0000     0. 
   1  10 -11      2.58    4.26  0. 1.0000     0. 
   1  10 -11     10.22    5.47  0. 1.0000     0. 
   1  10 -10    106.18    6.21  0. 1.0000     0. 
   1  10 -10     63.44    5.97  0. 1.0000     0. 
   1  10  -9     16.62    2.68  0. 1.0000     0. 
   1  10  -9     12.06    4.05  0. 1.0000     0. 
   1  10  -9      9.14    1.95  0. 1.0000     0. 
   1  10  -8      6.47    2.07  0. 1.0000     0. 
   1  10  -8      6.91    3.89  0. 1.0000     0. 
   1  10  -8      6.78    1.89  0. 1.0000     0. 
   1  10  -7    133.52    7.32  0. 1.0000     0. 
   1  10  -7    134.70    5.96  0. 1.0000     0. 
   1  10  -7    142.26    5.68  0. 1.0000     0. 
   1  10  -7    128.03    5.70  0. 1.0000     0. 
  -1 -10   6     79.39    4.49  0. 1.0000     0. 
   1  10  -6     77.39    5.26  0. 1.0000     0. 
   1  10  -6     77.83    3.90  0. 1.0000     0. 
   1  10  -6     76.38    3.59  0. 1.0000     0. 
   1  10  -6     74.97    5.18  0. 1.0000     0. 
  -1 -10   5     52.38    3.71  0. 1.0000     0. 
   1  10  -5     54.14    4.50  0. 1.0000     0. 
   1  10  -5     59.26    2.94  0. 1.0000     0. 
   1  10  -5     65.54    5.08  0. 1.0000     0. 
  -1 -10   5     60.39    4.12  0. 1.0000     0. 
  -1 -10   4    431.62   14.85  0. 1.0000     0. 
   1  10  -4    383.50   15.32  0. 1.0000     0. 
   1  10  -4    369.44   13.75  0. 1.0000     0. 
  -1 -10   4    376.95   14.20  0. 1.0000     0. 
   1  10  -4    382.81   15.56  0. 1.0000     0. 
  -1 -10   3      7.22    2.61  0. 1.0000     0. 
  -1 -10   3     18.02    3.30  0. 1.0000     0. 
   1  10  -3     18.68    2.97  0. 1.0000     0. 
   1  10  -3     15.43    3.21  0. 1.0000     0. 
   1 -10   2     29.01    3.42  0. 1.0000     0. 
   1 -10   3    102.54    4.50  0. 1.0000     0. 
  -1  10  -3     92.12    4.57  0. 1.0000     0. 
   1 -10   3     97.58    2.44  0. 1.0000     0. 
   1 -10   4    259.76   10.11  0. 1.0000     0. 
   1 -10   4    232.56    9.71  0. 1.0000     0. 
  -1  10  -4    251.87   10.51  0. 1.0000     0. 
   1 -10   5      8.09    2.41  0. 1.0000     0. 
  -1  10  -5      6.62    1.82  0. 1.0000     0. 
  -1  10  -5      7.45    2.70  0. 1.0000     0. 
  -1  10  -6    117.31    5.02  0. 1.0000     0. 
  -1  10  -6    116.19    6.05  0. 1.0000     0. 
  -1  10  -6    107.67    5.45  0. 1.0000     0. 
  -1  10  -7     21.64    2.65  0. 1.0000     0. 
  -1  10  -7     23.31    2.38  0. 1.0000     0. 
  -1  10  -7     25.64    3.47  0. 1.0000     0. 
  -1  10  -8     94.75    5.65  0. 1.0000     0. 
  -1  10  -8     90.44    4.53  0. 1.0000     0. 
  -1  10  -8     89.55    5.12  0. 1.0000     0. 
  -1  10  -8     86.63    4.34  0. 1.0000     0. 
  -1  10  -8     87.04    7.43  0. 1.0000     0. 
  -1  10  -9      7.67    2.95  0. 1.0000     0. 
  -1  10  -9      6.40    2.69  0. 1.0000     0. 
  -1  10  -9     17.16    4.00  0. 1.0000     0. 
  -1  10  -9      4.75    2.31  0. 1.0000     0. 
  -1  10  -9      9.25    4.62  0. 1.0000     0. 
  -1  10 -10    300.60   10.08  0. 1.0000     0. 
  -1  10 -10    246.78    7.39  0. 1.0000     0. 
  -1  10 -10    245.06    9.19  0. 1.0000     0. 
  -1  10 -10    283.62    8.88  0. 1.0000     0. 
  -1  10 -11     46.35    6.47  0. 1.0000     0. 
  -1  10 -11     22.91    4.34  0. 1.0000     0. 
  -1  10 -12     31.25    7.54  0. 1.0000     0. 
   1 -10  12     40.51    3.77  0. 1.0000     0. 
   1 -10  13      3.85    3.44  0. 1.0000     0. 
  -1  10 -13      3.97    4.74  0. 1.0000     0. 
  -1  10 -14      2.80    4.81  0. 1.0000     0. 
   1 -10  14     19.19    4.03  0. 1.0000     0. 
   1  11 -14      1.20    5.54  0. 1.0000     0. 
   1  11 -13      8.03    5.41  0. 1.0000     0. 
   1  11 -12     -0.78    6.48  0. 1.0000     0. 
   1  11 -12      4.96    5.27  0. 1.0000     0. 
   1  11 -11     20.69    5.43  0. 1.0000     0. 
   1  11 -11     42.85    5.60  0. 1.0000     0. 
   1  11 -10     26.00    3.68  0. 1.0000     0. 
   1  11 -10     14.95    4.69  0. 1.0000     0. 
   1  11  -9    113.40    7.78  0. 1.0000     0. 
   1  11  -9    161.31    7.02  0. 1.0000     0. 
   1  11  -8     61.72    3.78  0. 1.0000     0. 
   1  11  -8     58.02    5.41  0. 1.0000     0. 
   1  11  -8     66.72    3.37  0. 1.0000     0. 
  -1 -11   7      0.08    3.48  0. 1.0000     0. 
   1  11  -7      7.92    3.81  0. 1.0000     0. 
   1  11  -7      2.10    1.76  0. 1.0000     0. 
   1  11  -7      2.03    1.75  0. 1.0000     0. 
   1  11  -7      3.37    3.83  0. 1.0000     0. 
   1  11  -6     20.35    2.31  0. 1.0000     0. 
  -1 -11   6     23.64    3.16  0. 1.0000     0. 
   1  11  -6     20.71    2.01  0. 1.0000     0. 
   1  11  -6     21.70    3.91  0. 1.0000     0. 
   1  11  -6     25.86    4.34  0. 1.0000     0. 
  -1 -11   5    128.09    6.15  0. 1.0000     0. 
  -1 -11   5    150.89    6.99  0. 1.0000     0. 
   1  11  -5    123.46    5.26  0. 1.0000     0. 
   1  11  -5    122.35    7.41  0. 1.0000     0. 
  -1 -11   4     97.69    5.52  0. 1.0000     0. 
  -1 -11   4     92.94    4.93  0. 1.0000     0. 
   1  11  -4     85.55    5.63  0. 1.0000     0. 
   1  11  -4     93.16    6.18  0. 1.0000     0. 
  -1 -11   3      1.29    2.46  0. 1.0000     0. 
  -1 -11   3      0.08    2.75  0. 1.0000     0. 
   1 -11   2      0.78    2.15  0. 1.0000     0. 
   1 -11   2      0.84    2.91  0. 1.0000     0. 
   1 -11   3    387.85   13.78  0. 1.0000     0. 
   1 -11   3    344.33   12.28  0. 1.0000     0. 
   1 -11   3    356.47   13.61  0. 1.0000     0. 
   1 -11   4      1.44    1.13  0. 1.0000     0. 
   1 -11   4      1.39    3.27  0. 1.0000     0. 
   1 -11   4      5.43    2.75  0. 1.0000     0. 
  -1  11  -4      1.28    2.56  0. 1.0000     0. 
   1 -11   5    106.78    6.04  0. 1.0000     0. 
  -1  11  -5    116.33    5.06  0. 1.0000     0. 
   1 -11   5    106.62    5.35  0. 1.0000     0. 
   1 -11   6      0.08    3.19  0. 1.0000     0. 
  -1  11  -6      1.29    1.96  0. 1.0000     0. 
  -1  11  -6      2.54    3.26  0. 1.0000     0. 
  -1  11  -6      0.61    2.14  0. 1.0000     0. 
  -1  11  -7      0.47    2.32  0. 1.0000     0. 
  -1  11  -7      2.68    2.08  0. 1.0000     0. 
  -1  11  -7      0.71    3.25  0. 1.0000     0. 
  -1  11  -8     10.30    2.41  0. 1.0000     0. 
  -1  11  -8     14.36    3.72  0. 1.0000     0. 
  -1  11  -8      9.88    2.61  0. 1.0000     0. 
  -1  11  -9      6.65    2.61  0. 1.0000     0. 
  -1  11  -9     27.32    4.44  0. 1.0000     0. 
  -1  11  -9      8.62    3.24  0. 1.0000     0. 
  -1  11  -9     20.85    5.58  0. 1.0000     0. 
  -1  11 -10     85.37    5.46  0. 1.0000     0. 
  -1  11 -10     78.74    4.84  0. 1.0000     0. 
  -1  11 -10     82.80    5.85  0. 1.0000     0. 
  -1  11 -11      1.39    4.16  0. 1.0000     0. 
  -1  11 -11     -1.22    4.59  0. 1.0000     0. 
  -1  11 -12     15.83    6.64  0. 1.0000     0. 
  -1  11 -12     12.72    4.64  0. 1.0000     0. 
  -1  11 -13     25.55    8.58  0. 1.0000     0. 
  -1  11 -13     11.75    5.10  0. 1.0000     0. 
  -1  11 -14      0.15    4.92  0. 1.0000     0. 
   1  12 -13      9.98    5.88  0. 1.0000     0. 
   1  12 -12     -1.00    5.24  0. 1.0000     0. 
   1  12 -12      6.00    6.29  0. 1.0000     0. 
   1  12 -11      3.07    4.01  0. 1.0000     0. 
   1  12 -11     -2.53    5.02  0. 1.0000     0. 
   1  12 -10     67.22    4.71  0. 1.0000     0. 
   1  12 -10     42.59    5.98  0. 1.0000     0. 
   1  12  -9      1.82    4.33  0. 1.0000     0. 
   1  12  -9     -0.62    2.46  0. 1.0000     0. 
   1  12  -8     11.88    4.55  0. 1.0000     0. 
   1  12  -8     13.08    2.54  0. 1.0000     0. 
   1  12  -7     27.29    2.78  0. 1.0000     0. 
  -1 -12   7     26.55    3.91  0. 1.0000     0. 
   1  12  -7     27.88    2.31  0. 1.0000     0. 
   1  12  -7     26.42    4.61  0. 1.0000     0. 
   1  12  -7     28.93    5.18  0. 1.0000     0. 
  -1 -12   6      0.16    3.01  0. 1.0000     0. 
   1  12  -6     -0.96    3.74  0. 1.0000     0. 
   1  12  -6      1.37    1.71  0. 1.0000     0. 
  -1 -12   6      3.87    3.08  0. 1.0000     0. 
   1  12  -6     -0.81    4.06  0. 1.0000     0. 
  -1 -12   5    182.10    8.06  0. 1.0000     0. 
  -1 -12   5    151.08    7.21  0. 1.0000     0. 
   1  12  -5    157.44    8.83  0. 1.0000     0. 
   1  12  -5    135.30    8.04  0. 1.0000     0. 
  -1 -12   4    247.61    8.63  0. 1.0000     0. 
   1  12  -4    208.21    9.02  0. 1.0000     0. 
   1  12  -4    208.95    9.39  0. 1.0000     0. 
  -1 -12   3      1.13    2.40  0. 1.0000     0. 
   1 -12   3     -0.33    2.95  0. 1.0000     0. 
   1 -12   3      1.52    3.38  0. 1.0000     0. 
   1 -12   3      0.31    1.16  0. 1.0000     0. 
   1 -12   4    103.90    5.46  0. 1.0000     0. 
   1 -12   4     97.76    5.03  0. 1.0000     0. 
  -1  12  -4     82.18    5.22  0. 1.0000     0. 
   1 -12   5      3.44    3.90  0. 1.0000     0. 
   1 -12   5     -0.47    2.67  0. 1.0000     0. 
  -1  12  -5     -0.12    3.14  0. 1.0000     0. 
  -1  12  -6      2.90    2.36  0. 1.0000     0. 
   1 -12   6      0.88    3.02  0. 1.0000     0. 
  -1  12  -6      3.46    2.13  0. 1.0000     0. 
  -1  12  -6      0.74    3.41  0. 1.0000     0. 
  -1  12  -7     64.00    4.36  0. 1.0000     0. 
  -1  12  -7     71.59    5.51  0. 1.0000     0. 
  -1  12  -7     69.26    3.81  0. 1.0000     0. 
  -1  12  -8     -0.21    2.16  0. 1.0000     0. 
  -1  12  -8     -0.95    2.42  0. 1.0000     0. 
  -1  12  -8     -0.12    3.50  0. 1.0000     0. 
  -1  12  -9     99.59    5.33  0. 1.0000     0. 
  -1  12  -9    106.15    6.06  0. 1.0000     0. 
  -1  12  -9    127.56    7.27  0. 1.0000     0. 
  -1  12 -10     23.36    3.53  0. 1.0000     0. 
  -1  12 -10     25.80    3.83  0. 1.0000     0. 
  -1  12 -10     23.28    4.74  0. 1.0000     0. 
  -1  12 -11     -0.77    4.03  0. 1.0000     0. 
  -1  12 -11     -1.39    4.77  0. 1.0000     0. 
  -1  12 -11      0.26    4.66  0. 1.0000     0. 
  -1  12 -12      3.30    5.92  0. 1.0000     0. 
  -1  12 -12      1.30    4.90  0. 1.0000     0. 
  -1  12 -13      9.00    7.98  0. 1.0000     0. 
  -1  12 -13      3.39    5.24  0. 1.0000     0. 
   1  13 -13      1.74    7.07  0. 1.0000     0. 
   1  13 -13      1.33    5.91  0. 1.0000     0. 
   1  13 -13      3.56    6.62  0. 1.0000     0. 
   1  13 -12     29.29    6.03  0. 1.0000     0. 
   1  13 -12     19.91    6.11  0. 1.0000     0. 
   1  13 -12     19.10    6.28  0. 1.0000     0. 
   1  13 -11      7.32    5.43  0. 1.0000     0. 
   1  13 -11     10.96    4.00  0. 1.0000     0. 
   1  13 -10      8.83    4.94  0. 1.0000     0. 
   1  13 -10     20.38    3.46  0. 1.0000     0. 
   1  13  -9     -0.44    2.54  0. 1.0000     0. 
   1  13  -9      1.74    4.93  0. 1.0000     0. 
   1  13  -8     74.48    4.55  0. 1.0000     0. 
   1  13  -8     71.87    6.65  0. 1.0000     0. 
   1  13  -8     90.76    7.31  0. 1.0000     0. 
  -1 -13   7      6.81    3.63  0. 1.0000     0. 
   1  13  -7      6.01    2.38  0. 1.0000     0. 
   1  13  -7      2.17    4.26  0. 1.0000     0. 
   1  13  -7      2.44    4.68  0. 1.0000     0. 
  -1 -13   6     72.05    5.08  0. 1.0000     0. 
   1  13  -6     70.44    6.03  0. 1.0000     0. 
   1  13  -6     69.36    6.43  0. 1.0000     0. 
  -1 -13   6     75.42    5.24  0. 1.0000     0. 
  -1 -13   5     -0.10    3.84  0. 1.0000     0. 
   1  13  -5     -1.18    3.75  0. 1.0000     0. 
  -1 -13   5      0.36    3.44  0. 1.0000     0. 
   1  13  -5     -1.50    3.51  0. 1.0000     0. 
  -1 -13   4      2.29    3.21  0. 1.0000     0. 
  -1 -13   4     -0.74    3.43  0. 1.0000     0. 
   1 -13   3     -0.35    3.32  0. 1.0000     0. 
   1 -13   3      0.89    2.71  0. 1.0000     0. 
   1 -13   3      0.56    1.09  0. 1.0000     0. 
   1 -13   4     15.37    4.14  0. 1.0000     0. 
   1 -13   4      6.76    3.48  0. 1.0000     0. 
   1 -13   5      1.90    2.87  0. 1.0000     0. 
  -1  13  -5      4.27    3.61  0. 1.0000     0. 
   1 -13   5      0.27    4.05  0. 1.0000     0. 
   1 -13   6     32.71    3.72  0. 1.0000     0. 
  -1  13  -6     22.65    4.37  0. 1.0000     0. 
  -1  13  -6     28.72    3.43  0. 1.0000     0. 
  -1  13  -6     27.50    2.69  0. 1.0000     0. 
  -1  13  -7      4.71    2.21  0. 1.0000     0. 
  -1  13  -7      3.88    4.16  0. 1.0000     0. 
  -1  13  -7      6.36    2.75  0. 1.0000     0. 
  -1  13  -8     84.38    5.28  0. 1.0000     0. 
  -1  13  -8     92.79    4.70  0. 1.0000     0. 
  -1  13  -8     96.17    6.79  0. 1.0000     0. 
  -1  13  -9      1.70    2.62  0. 1.0000     0. 
  -1  13  -9      2.43    2.93  0. 1.0000     0. 
  -1  13  -9      7.70    4.63  0. 1.0000     0. 
  -1  13 -10     56.19    5.07  0. 1.0000     0. 
  -1  13 -10     52.47    5.90  0. 1.0000     0. 
  -1  13 -11     17.89    5.10  0. 1.0000     0. 
  -1  13 -11     22.37    4.43  0. 1.0000     0. 
  -1  13 -12      6.27    5.10  0. 1.0000     0. 
  -1  13 -12      1.89    5.38  0. 1.0000     0. 
   1  14 -12     -6.03    5.84  0. 1.0000     0. 
   1  14 -12      6.19    5.08  0. 1.0000     0. 
   1  14 -12      3.03    6.46  0. 1.0000     0. 
   1  14 -11      1.94    5.46  0. 1.0000     0. 
   1  14 -11      4.89    3.94  0. 1.0000     0. 
   1  14 -10      1.78    3.16  0. 1.0000     0. 
   1  14 -10     -1.07    5.36  0. 1.0000     0. 
   1  14  -9    159.00    7.23  0. 1.0000     0. 
   1  14  -9    124.19    8.99  0. 1.0000     0. 
  -1 -14   8     23.34    5.07  0. 1.0000     0. 
   1  14  -8     21.08    5.28  0. 1.0000     0. 
   1  14  -8     12.30    5.34  0. 1.0000     0. 
   1  14  -8     14.60    2.80  0. 1.0000     0. 
   1  14  -7      5.57    2.49  0. 1.0000     0. 
  -1 -14   7      5.06    3.75  0. 1.0000     0. 
   1  14  -7      3.01    4.44  0. 1.0000     0. 
   1  14  -7      2.58    5.16  0. 1.0000     0. 
  -1 -14   6      9.95    3.89  0. 1.0000     0. 
  -1 -14   6      1.47    3.91  0. 1.0000     0. 
   1  14  -6      3.29    4.11  0. 1.0000     0. 
   1  14  -6      4.64    4.42  0. 1.0000     0. 
  -1 -14   5     -0.24    3.54  0. 1.0000     0. 
  -1 -14   5      4.34    3.93  0. 1.0000     0. 
  -1 -14   4     -0.12    3.00  0. 1.0000     0. 
   1 -14   4     -2.93    4.06  0. 1.0000     0. 
   1 -14   4      0.10    3.51  0. 1.0000     0. 
   1 -14   5     13.32    4.59  0. 1.0000     0. 
   1 -14   5     12.83    3.33  0. 1.0000     0. 
   1 -14   6      0.62    3.39  0. 1.0000     0. 
  -1  14  -6      3.70    2.33  0. 1.0000     0. 
  -1  14  -6      5.63    4.02  0. 1.0000     0. 
  -1  14  -7     36.82    3.14  0. 1.0000     0. 
   1 -14   7     51.77    5.08  0. 1.0000     0. 
  -1  14  -7     36.97    5.28  0. 1.0000     0. 
  -1  14  -7     38.07    3.93  0. 1.0000     0. 
  -1  14  -8      9.18    2.57  0. 1.0000     0. 
  -1  14  -8      9.52    4.71  0. 1.0000     0. 
  -1  14  -8      5.99    2.96  0. 1.0000     0. 
  -1  14  -9     12.49    3.35  0. 1.0000     0. 
  -1  14  -9     12.06    5.10  0. 1.0000     0. 
  -1  14 -10     -1.91    3.27  0. 1.0000     0. 
  -1  14 -10      0.48    5.04  0. 1.0000     0. 
  -1  14 -11     -0.45    3.87  0. 1.0000     0. 
  -1  14 -11     -4.40    5.25  0. 1.0000     0. 
  -1  14 -12      5.94    5.72  0. 1.0000     0. 
  -1  14 -12     -0.58    5.13  0. 1.0000     0. 
   1  15 -11     44.45    5.16  0. 1.0000     0. 
   1  15 -11     37.76    7.11  0. 1.0000     0. 
   1  15 -10     -0.46    3.32  0. 1.0000     0. 
   1  15 -10      0.40    5.96  0. 1.0000     0. 
   1  15  -9     44.20    6.74  0. 1.0000     0. 
   1  15  -9     58.54    4.41  0. 1.0000     0. 
   1  15  -8     -1.12    5.34  0. 1.0000     0. 
   1  15  -8      2.05    2.71  0. 1.0000     0. 
   1  15  -8      5.06    5.62  0. 1.0000     0. 
  -1 -15   7     14.30    4.22  0. 1.0000     0. 
   1  15  -7     16.24    5.11  0. 1.0000     0. 
   1  15  -7     18.87    5.25  0. 1.0000     0. 
   1  15  -7     17.27    3.11  0. 1.0000     0. 
  -1 -15   6      4.98    4.23  0. 1.0000     0. 
  -1 -15   6     12.26    4.29  0. 1.0000     0. 
   1  15  -6     17.47    4.69  0. 1.0000     0. 
  -1 -15   5      2.42    3.79  0. 1.0000     0. 
  -1 -15   5     -0.09    3.49  0. 1.0000     0. 
   1 -15   4      1.13    3.69  0. 1.0000     0. 
   1 -15   4      1.91    3.05  0. 1.0000     0. 
   1 -15   5      4.08    4.69  0. 1.0000     0. 
   1 -15   5      0.80    3.40  0. 1.0000     0. 
   1 -15   6     12.15    3.77  0. 1.0000     0. 
  -1  15  -6      7.37    2.62  0. 1.0000     0. 
  -1  15  -6     11.98    4.15  0. 1.0000     0. 
  -1  15  -7     18.97    3.64  0. 1.0000     0. 
   1 -15   7     19.28    4.61  0. 1.0000     0. 
  -1  15  -7     19.08    4.89  0. 1.0000     0. 
  -1  15  -7     21.78    2.83  0. 1.0000     0. 
  -1  15  -8     11.59    5.07  0. 1.0000     0. 
  -1  15  -8     14.50    3.30  0. 1.0000     0. 
  -1  15  -9      1.90    3.05  0. 1.0000     0. 
  -1  15  -9      4.37    5.33  0. 1.0000     0. 
  -1  15 -10     13.29    3.87  0. 1.0000     0. 
  -1  15 -10     10.13    5.61  0. 1.0000     0. 
  -1  15 -11     57.92    5.65  0. 1.0000     0. 
  -1  15 -11     56.67    7.07  0. 1.0000     0. 
   1  16 -10     29.25    4.15  0. 1.0000     0. 
   1  16  -9      0.89    2.74  0. 1.0000     0. 
   1  16  -9      0.62    5.59  0. 1.0000     0. 
   1  16  -8     -0.59    2.83  0. 1.0000     0. 
  -1 -16   8      0.25    4.58  0. 1.0000     0. 
   1  16  -8      3.20    5.21  0. 1.0000     0. 
   1  16  -8      5.00    4.68  0. 1.0000     0. 
   1  16  -7      3.67    2.98  0. 1.0000     0. 
  -1 -16   7     -3.68    4.42  0. 1.0000     0. 
   1  16  -7      8.26    5.03  0. 1.0000     0. 
  -1 -16   6     -1.22    4.17  0. 1.0000     0. 
  -1 -16   6      3.39    4.13  0. 1.0000     0. 
   1 -16   5      2.82    4.41  0. 1.0000     0. 
   1 -16   5      1.19    3.50  0. 1.0000     0. 
   1 -16   6     -0.60    3.74  0. 1.0000     0. 
  -1  16  -6      4.37    2.69  0. 1.0000     0. 
   1 -16   7     29.90    4.81  0. 1.0000     0. 
  -1  16  -7     30.58    5.29  0. 1.0000     0. 
  -1  16  -7     34.57    4.21  0. 1.0000     0. 
  -1  16  -8     65.40    4.97  0. 1.0000     0. 
  -1  16  -8     54.14    6.47  0. 1.0000     0. 
  -1  16  -9     12.68    3.50  0. 1.0000     0. 
  -1  16  -9     18.52    5.76  0. 1.0000     0. 
  -1 -17   8     16.37    5.16  0. 1.0000     0. 
   1  17  -8      9.57    3.29  0. 1.0000     0. 
   1  17  -8      9.76    5.62  0. 1.0000     0. 
   1  17  -7      1.89    2.90  0. 1.0000     0. 
  -1 -17   7      0.24    3.94  0. 1.0000     0. 
   1 -17   6      4.31    3.49  0. 1.0000     0. 
   1 -17   7      2.91    4.08  0. 1.0000     0. 
  -1  17  -7     10.42    3.74  0. 1.0000     0. 
  -1  17  -8     55.46    6.66  0. 1.0000     0. 
  -1  17  -8     48.14    4.91  0. 1.0000     0. 
   2   0  -7      3.44    3.59  0. 1.0000     0. 
  -2   0   7      0.44    2.13  0. 1.0000     0. 
   2   0  -6    172.66    8.56  0. 1.0000     0. 
   2   0  -6    151.02    8.43  0. 1.0000     0. 
   2   0  -5     -0.60    2.45  0. 1.0000     0. 
  -2   0   5     -0.25    1.47  0. 1.0000     0. 
   2   0  -5      2.80    3.04  0. 1.0000     0. 
  -2   0   4     30.66    1.87  0. 1.0000     0. 
   2   0  -4     16.83    3.00  0. 1.0000     0. 
   2   0  -4     23.80    2.79  0. 1.0000     0. 
  -2   0   3      0.54    0.84  0. 1.0000     0. 
  -2   0   3     -0.07    0.94  0. 1.0000     0. 
   2   0  -3      0.06    0.94  0. 1.0000     0. 
   2   0  -3     -0.67    1.87  0. 1.0000     0. 
   2   0  -3      0.82    0.89  0. 1.0000     0. 
   2   0  -2    113.48    4.61  0. 1.0000     0. 
  -2   0   2    120.23    4.40  0. 1.0000     0. 
  -2   0   2    103.10    3.81  0. 1.0000     0. 
   2   0  -2     81.32    3.60  0. 1.0000     0. 
   2   0  -1      0.64    1.27  0. 1.0000     0. 
  -2   0   1      0.57    1.37  0. 1.0000     0. 
   2   0   0      0.32    1.46  0. 1.0000     0. 
   2   0   0      2.96    1.65  0. 1.0000     0. 
  -2   0   0      2.44    1.52  0. 1.0000     0. 
   2   0   0      2.10    1.60  0. 1.0000     0. 
   2   0   1     -0.33    1.47  0. 1.0000     0. 
  -2   0  -1      0.12    0.90  0. 1.0000     0. 
  -2   0  -1     -0.05    1.54  0. 1.0000     0. 
   2   0   1     -0.50    1.08  0. 1.0000     0. 
   2   0   1      0.64    1.57  0. 1.0000     0. 
   2   0   1      0.31    1.62  0. 1.0000     0. 
  -2   0  -2      0.73    1.75  0. 1.0000     0. 
   2   0   2      1.37    1.23  0. 1.0000     0. 
   2   0   2      1.01    1.72  0. 1.0000     0. 
   2   0   2      1.04    1.51  0. 1.0000     0. 
   2   0   2      2.84    1.47  0. 1.0000     0. 
   2   0   3     -0.42    1.24  0. 1.0000     0. 
   2   0   3      0.61    1.48  0. 1.0000     0. 
   2   0   3      0.24    1.88  0. 1.0000     0. 
   2   0   4     74.25    3.65  0. 1.0000     0. 
   2   0   4     65.94    3.51  0. 1.0000     0. 
   2   0   5      0.12    1.60  0. 1.0000     0. 
  -2  -1   8     28.89    2.99  0. 1.0000     0. 
   2   1  -8     -0.94    3.81  0. 1.0000     0. 
   2   1  -7     82.52    5.75  0. 1.0000     0. 
   2   1  -7     72.93    6.01  0. 1.0000     0. 
  -2  -1   6     42.45    2.16  0. 1.0000     0. 
   2   1  -6     29.80    3.88  0. 1.0000     0. 
   2   1  -6     29.86    3.43  0. 1.0000     0. 
  -2  -1   6     48.81    2.87  0. 1.0000     0. 
   2   1  -5     36.04    3.54  0. 1.0000     0. 
  -2   1   5     45.96    2.92  0. 1.0000     0. 
   2   1  -5     31.45    3.15  0. 1.0000     0. 
   2  -1  -5     29.41    3.37  0. 1.0000     0. 
  -2  -1   5     38.46    2.40  0. 1.0000     0. 
   2  -1  -5     30.82    3.73  0. 1.0000     0. 
  -2  -1   5     37.32    1.70  0. 1.0000     0. 
  -2   1   4    204.74    6.59  0. 1.0000     0. 
   2  -1  -4    180.92    7.30  0. 1.0000     0. 
  -2  -1   4    188.89    6.47  0. 1.0000     0. 
   2  -1  -4    180.60    7.56  0. 1.0000     0. 
  -2  -1   4    160.26    5.92  0. 1.0000     0. 
   2   1  -4    174.62    7.05  0. 1.0000     0. 
  -2   1   3      0.12    0.96  0. 1.0000     0. 
   2  -1  -3     -0.48    0.82  0. 1.0000     0. 
  -2  -1   3      0.70    0.69  0. 1.0000     0. 
  -2  -1   3      0.46    1.45  0. 1.0000     0. 
   2   1  -3      0.08    1.06  0. 1.0000     0. 
   2   1  -3      0.05    1.88  0. 1.0000     0. 
   2  -1  -3      0.55    0.82  0. 1.0000     0. 
   2   1  -2     -0.53    1.70  0. 1.0000     0. 
  -2  -1   2     -0.07    1.37  0. 1.0000     0. 
   2  -1  -2      0.74    0.52  0. 1.0000     0. 
   2   1  -1    122.00    4.98  0. 1.0000     0. 
  -2  -1   1    139.90    5.51  0. 1.0000     0. 
  -2  -1   1    117.49    5.36  0. 1.0000     0. 
   2   1  -1    124.57    5.25  0. 1.0000     0. 
  -2   1   1    127.64    5.52  0. 1.0000     0. 
  -2   1   1    149.47    4.88  0. 1.0000     0. 
   2   1   0     84.69    3.59  0. 1.0000     0. 
   2  -1   0     72.08    3.56  0. 1.0000     0. 
  -2  -1   0     65.61    2.78  0. 1.0000     0. 
   2   1   0     75.66    2.87  0. 1.0000     0. 
  -2  -1   0     84.00    3.77  0. 1.0000     0. 
  -2   1   0     81.99    3.71  0. 1.0000     0. 
  -2  -1   0     84.59    2.83  0. 1.0000     0. 
   2  -1   0     84.09    3.69  0. 1.0000     0. 
  -2   1   0     60.12    3.62  0. 1.0000     0. 
   2  -1   1     90.25    4.05  0. 1.0000     0. 
   2  -1   1     81.83    4.04  0. 1.0000     0. 
  -2   1  -1     97.55    4.31  0. 1.0000     0. 
  -2  -1  -1     97.76    4.28  0. 1.0000     0. 
   2   1   1     95.67    3.83  0. 1.0000     0. 
  -2   1  -1     77.05    3.48  0. 1.0000     0. 
   2   1   1     88.66    4.15  0. 1.0000     0. 
   2  -1   1     85.89    4.03  0. 1.0000     0. 
   2   1   1     90.91    4.09  0. 1.0000     0. 
   2   1   1     93.74    4.05  0. 1.0000     0. 
   2  -1   2    380.43   14.85  0. 1.0000     0. 
   2   1   2    419.70   14.77  0. 1.0000     0. 
   2   1   2    419.99   14.94  0. 1.0000     0. 
   2  -1   2    407.02   14.85  0. 1.0000     0. 
   2   1   2    419.67   14.35  0. 1.0000     0. 
   2   1   2    385.52   14.92  0. 1.0000     0. 
   2  -1   2    423.81   14.85  0. 1.0000     0. 
   2  -1   2    426.01   14.80  0. 1.0000     0. 
  -2  -1  -2    391.01   15.10  0. 1.0000     0. 
   2   1   2    420.42   14.92  0. 1.0000     0. 
   2  -1   3     88.21    3.84  0. 1.0000     0. 
  -2  -1  -3     79.64    4.52  0. 1.0000     0. 
   2  -1   3     80.64    3.97  0. 1.0000     0. 
   2   1   3     71.62    3.69  0. 1.0000     0. 
  -2   1  -3     73.77    3.98  0. 1.0000     0. 
   2  -1   3     86.44    3.92  0. 1.0000     0. 
   2   1   3     83.71    3.91  0. 1.0000     0. 
   2  -1   3     80.78    4.08  0. 1.0000     0. 
   2  -1   4     21.16    2.04  0. 1.0000     0. 
   2   1   4     23.76    1.98  0. 1.0000     0. 
  -2   1  -4     19.32    2.55  0. 1.0000     0. 
   2  -1   4     19.02    2.30  0. 1.0000     0. 
   2  -1   4     22.65    2.06  0. 1.0000     0. 
   2  -1   5     18.92    2.22  0. 1.0000     0. 
  -2   1  -5     16.32    2.92  0. 1.0000     0. 
  -2   1  -6     92.38    5.91  0. 1.0000     0. 
   2  -1   6    122.50    5.42  0. 1.0000     0. 
   2   2  -9      1.12    3.65  0. 1.0000     0. 
   2   2  -9      0.28    4.00  0. 1.0000     0. 
   2   2  -8     14.70    3.93  0. 1.0000     0. 
   2   2  -8     19.53    4.25  0. 1.0000     0. 
   2   2  -7      0.88    2.93  0. 1.0000     0. 
   2   2  -7      3.98    3.49  0. 1.0000     0. 
   2   2  -6     20.77    3.15  0. 1.0000     0. 
  -2  -2   6     29.22    2.35  0. 1.0000     0. 
   2   2  -6     23.87    3.04  0. 1.0000     0. 
  -2  -2   6     26.90    1.57  0. 1.0000     0. 
   2   2  -6     20.80    1.84  0. 1.0000     0. 
  -2  -2   5     19.44    1.84  0. 1.0000     0. 
   2   2  -5     18.35    2.62  0. 1.0000     0. 
   2   2  -5     15.76    1.29  0. 1.0000     0. 
   2  -2  -5      4.64    3.24  0. 1.0000     0. 
   2   2  -5      9.97    1.83  0. 1.0000     0. 
   2   2  -4     97.78    4.68  0. 1.0000     0. 
  -2  -2   4    112.26    4.21  0. 1.0000     0. 
   2   2  -4     79.09    4.00  0. 1.0000     0. 
  -2   2   3    184.36    5.76  0. 1.0000     0. 
   2  -2  -3    138.29    5.41  0. 1.0000     0. 
  -2  -2   3    148.67    5.68  0. 1.0000     0. 
   2   2  -3    109.93    5.47  0. 1.0000     0. 
   2   2  -3    149.20    6.00  0. 1.0000     0. 
   2  -2  -2    193.98    7.31  0. 1.0000     0. 
   2   2  -2    152.49    6.36  0. 1.0000     0. 
   2  -2  -2    186.67    6.98  0. 1.0000     0. 
  -2   2   2    216.16    6.09  0. 1.0000     0. 
   2   2  -2    191.90    6.90  0. 1.0000     0. 
   2  -2  -2    199.09    6.12  0. 1.0000     0. 
  -2  -2   2    183.25    6.62  0. 1.0000     0. 
   2  -2  -2    126.03    5.82  0. 1.0000     0. 
  -2  -2   2    170.15    6.58  0. 1.0000     0. 
   2   2  -2    172.18    6.30  0. 1.0000     0. 
   2   2  -1    195.34    7.65  0. 1.0000     0. 
   2  -2  -1    214.14    8.06  0. 1.0000     0. 
  -2  -2   1    202.38    7.84  0. 1.0000     0. 
   2   2  -1    203.33    8.00  0. 1.0000     0. 
  -2  -2   1    209.17    7.35  0. 1.0000     0. 
  -2  -2   1    204.32    7.86  0. 1.0000     0. 
   2   2  -1    206.37    8.06  0. 1.0000     0. 
   2   2   0     86.21    3.47  0. 1.0000     0. 
  -2  -2   0     83.18    3.97  0. 1.0000     0. 
  -2   2   0     90.25    3.36  0. 1.0000     0. 
  -2   2   0     79.11    4.00  0. 1.0000     0. 
  -2  -2   0     86.55    3.34  0. 1.0000     0. 
  -2  -2   0     80.01    3.91  0. 1.0000     0. 
  -2  -2   0     89.46    3.21  0. 1.0000     0. 
   2   2   0     73.48    3.19  0. 1.0000     0. 
   2  -2   0     79.74    3.83  0. 1.0000     0. 
   2   2   0     75.01    3.68  0. 1.0000     0. 
   2   2   1     62.90    2.54  0. 1.0000     0. 
  -2   2  -1     66.60    3.11  0. 1.0000     0. 
  -2  -2  -1     62.05    3.61  0. 1.0000     0. 
   2  -2   1     67.96    3.31  0. 1.0000     0. 
   2   2   1     64.44    2.88  0. 1.0000     0. 
  -2  -2  -1     62.82    2.71  0. 1.0000     0. 
   2   2   1     56.78    2.58  0. 1.0000     0. 
   2   2   1     64.09    3.25  0. 1.0000     0. 
   2  -2   2     73.52    3.07  0. 1.0000     0. 
   2   2   2     74.41    3.01  0. 1.0000     0. 
  -2   2  -2     65.18    3.81  0. 1.0000     0. 
  -2  -2  -2     76.64    3.71  0. 1.0000     0. 
   2  -2   2     74.21    2.81  0. 1.0000     0. 
   2   2   2     82.15    2.71  0. 1.0000     0. 
   2  -2   2     78.56    2.92  0. 1.0000     0. 
   2  -2   2     75.14    2.33  0. 1.0000     0. 
   2  -2   3     40.32    2.92  0. 1.0000     0. 
   2  -2   3     42.24    2.55  0. 1.0000     0. 
   2  -2   3     43.94    2.69  0. 1.0000     0. 
   2   2   3     23.85    2.29  0. 1.0000     0. 
  -2   2  -3     39.35    2.86  0. 1.0000     0. 
  -2   2  -3     44.37    1.81  0. 1.0000     0. 
   2  -2   3     46.20    2.61  0. 1.0000     0. 
  -2   2  -3     45.84    1.90  0. 1.0000     0. 
   2   2   3     42.91    2.68  0. 1.0000     0. 
   2  -2   4      1.06    2.10  0. 1.0000     0. 
  -2   2  -4      1.32    2.05  0. 1.0000     0. 
   2  -2   4      0.18    1.61  0. 1.0000     0. 
   2  -2   4      0.41    0.55  0. 1.0000     0. 
  -2   2  -4      1.85    2.03  0. 1.0000     0. 
   2  -2   4      1.19    1.51  0. 1.0000     0. 
  -2   2  -5    281.04   11.22  0. 1.0000     0. 
   2  -2   5    281.17   10.09  0. 1.0000     0. 
  -2   2  -5    266.67   11.01  0. 1.0000     0. 
   2  -2   5    314.32   11.20  0. 1.0000     0. 
   2  -2   5    294.63   11.01  0. 1.0000     0. 
   2  -2   6      2.36    1.32  0. 1.0000     0. 
  -2   2  -6      0.59    2.76  0. 1.0000     0. 
   2  -2   6      0.29    1.95  0. 1.0000     0. 
   2  -2   6      4.39    2.38  0. 1.0000     0. 
  -2   2  -7      6.38    3.33  0. 1.0000     0. 
   2  -2   7      9.01    2.28  0. 1.0000     0. 
   2  -2   8     -0.18    2.00  0. 1.0000     0. 
   2   3 -10     -1.91    3.72  0. 1.0000     0. 
   2   3 -10     -0.21    4.46  0. 1.0000     0. 
   2   3  -9     20.46    4.25  0. 1.0000     0. 
   2   3  -9     21.34    4.70  0. 1.0000     0. 
  -2  -3   8     52.05    2.46  0. 1.0000     0. 
   2   3  -8     31.34    4.06  0. 1.0000     0. 
  -2  -3   8     62.27    3.66  0. 1.0000     0. 
   2   3  -8     27.62    4.18  0. 1.0000     0. 
   2   3  -7     89.34    5.39  0. 1.0000     0. 
  -2  -3   7    121.06    5.16  0. 1.0000     0. 
  -2  -3   7    106.86    4.19  0. 1.0000     0. 
   2   3  -6    166.86    7.20  0. 1.0000     0. 
  -2  -3   6    197.26    6.55  0. 1.0000     0. 
   2   3  -6    193.26    6.43  0. 1.0000     0. 
   2   3  -5     13.16    2.47  0. 1.0000     0. 
  -2  -3   5     15.45    1.61  0. 1.0000     0. 
   2   3  -5     11.72    1.95  0. 1.0000     0. 
   2   3  -4    353.16   12.62  0. 1.0000     0. 
  -2  -3   4    368.71   12.22  0. 1.0000     0. 
  -2  -3   3    362.65   12.50  0. 1.0000     0. 
   2  -3  -3    361.41   13.38  0. 1.0000     0. 
   2   3  -3    345.00   12.82  0. 1.0000     0. 
   2  -3  -3    370.47   13.26  0. 1.0000     0. 
   2   3  -3    306.91   12.59  0. 1.0000     0. 
   2  -3  -2     26.16    2.55  0. 1.0000     0. 
  -2  -3   2     26.11    2.05  0. 1.0000     0. 
   2  -3  -2     24.56    1.93  0. 1.0000     0. 
   2   3  -2     24.87    2.33  0. 1.0000     0. 
  -2  -3   2     29.61    1.74  0. 1.0000     0. 
   2  -3  -2     33.01    3.18  0. 1.0000     0. 
  -2  -3   2     22.12    2.09  0. 1.0000     0. 
   2   3  -2     23.49    1.74  0. 1.0000     0. 
   2   3  -1      0.45    1.24  0. 1.0000     0. 
   2  -3  -1      0.42    1.83  0. 1.0000     0. 
  -2   3   1      0.70    0.47  0. 1.0000     0. 
   2  -3  -1      0.25    1.31  0. 1.0000     0. 
   2   3  -1     -0.07    0.66  0. 1.0000     0. 
  -2  -3   1      0.67    1.22  0. 1.0000     0. 
   2   3  -1      1.67    1.68  0. 1.0000     0. 
  -2  -3   1      0.81    1.56  0. 1.0000     0. 
  -2  -3   1      0.34    1.46  0. 1.0000     0. 
   2   3  -1      0.87    1.69  0. 1.0000     0. 
   2  -3   0    630.09   21.62  0. 1.0000     0. 
  -2   3   0    622.68   21.24  0. 1.0000     0. 
   2   3   0    619.38   21.74  0. 1.0000     0. 
  -2  -3   0    587.77   21.86  0. 1.0000     0. 
   2   3   0    591.23   21.19  0. 1.0000     0. 
  -2  -3   0    646.84   21.22  0. 1.0000     0. 
   2   3   0    622.15   21.74  0. 1.0000     0. 
  -2  -3   0    592.56   21.55  0. 1.0000     0. 
   2   3   0    578.25   21.42  0. 1.0000     0. 
   2  -3   1      8.65    1.82  0. 1.0000     0. 
  -2  -3  -1     10.57    2.41  0. 1.0000     0. 
   2   3   1     11.44    1.24  0. 1.0000     0. 
  -2  -3  -1      0.51    0.81  0. 1.0000     0. 
  -2   3  -1     15.47    1.27  0. 1.0000     0. 
   2   3   1      9.35    1.83  0. 1.0000     0. 
   2  -3   1     12.85    1.78  0. 1.0000     0. 
   2  -3   2     -0.28    1.90  0. 1.0000     0. 
  -2   3  -2      0.57    1.24  0. 1.0000     0. 
   2   3   2      0.45    0.94  0. 1.0000     0. 
   2  -3   2      1.83    1.53  0. 1.0000     0. 
  -2   3  -2      0.84    1.79  0. 1.0000     0. 
   2  -3   2     -0.44    1.58  0. 1.0000     0. 
   2  -3   2      0.25    1.12  0. 1.0000     0. 
  -2   3  -3    236.23   10.38  0. 1.0000     0. 
   2  -3   3    255.77   10.00  0. 1.0000     0. 
   2  -3   3    262.70    9.64  0. 1.0000     0. 
  -2   3  -3    262.56   10.03  0. 1.0000     0. 
  -2   3  -3    256.57    9.97  0. 1.0000     0. 
  -2   3  -3    258.32    9.30  0. 1.0000     0. 
   2  -3   3    275.11    9.77  0. 1.0000     0. 
   2  -3   4    443.14   16.84  0. 1.0000     0. 
  -2   3  -4    442.40   16.87  0. 1.0000     0. 
   2  -3   4    471.62   16.55  0. 1.0000     0. 
  -2   3  -4    395.08   16.75  0. 1.0000     0. 
  -2   3  -4    503.57   16.19  0. 1.0000     0. 
  -2   3  -4    504.90   16.27  0. 1.0000     0. 
   2  -3   4    465.57   17.00  0. 1.0000     0. 
   2  -3   5     -0.17    2.11  0. 1.0000     0. 
   2  -3   5     -0.06    0.73  0. 1.0000     0. 
   2  -3   5     -0.07    1.97  0. 1.0000     0. 
  -2   3  -5     -0.52    2.21  0. 1.0000     0. 
   2  -3   5      0.08    1.57  0. 1.0000     0. 
  -2   3  -5      0.11    2.27  0. 1.0000     0. 
  -2   3  -6    327.83   13.05  0. 1.0000     0. 
   2  -3   6    341.65   11.82  0. 1.0000     0. 
  -2   3  -6    286.48   12.63  0. 1.0000     0. 
   2  -3   6    383.00   13.32  0. 1.0000     0. 
   2  -3   7     13.84    1.50  0. 1.0000     0. 
  -2   3  -7     11.59    3.34  0. 1.0000     0. 
   2  -3   7     15.43    2.60  0. 1.0000     0. 
   2  -3   8     86.93    4.01  0. 1.0000     0. 
   2  -3   8     92.24    5.18  0. 1.0000     0. 
   2  -3   9     -1.10    2.55  0. 1.0000     0. 
   2  -3   9      2.55    2.80  0. 1.0000     0. 
   2   4 -11     -1.27    3.83  0. 1.0000     0. 
  -2  -4  11      0.10    3.32  0. 1.0000     0. 
   2   4 -11      0.56    4.77  0. 1.0000     0. 
   2   4 -10      3.85    3.91  0. 1.0000     0. 
   2   4 -10      4.85    4.23  0. 1.0000     0. 
   2   4  -9      6.92    3.62  0. 1.0000     0. 
   2   4  -9     10.27    3.63  0. 1.0000     0. 
   2   4  -8     -1.65    2.85  0. 1.0000     0. 
  -2  -4   8      0.41    2.51  0. 1.0000     0. 
   2   4  -8     -1.31    2.96  0. 1.0000     0. 
   2   4  -7      6.06    2.70  0. 1.0000     0. 
  -2  -4   7     12.38    1.53  0. 1.0000     0. 
   2   4  -7      5.57    2.39  0. 1.0000     0. 
   2   4  -6     72.58    4.29  0. 1.0000     0. 
   2   4  -6     59.26    4.05  0. 1.0000     0. 
   2   4  -5     94.96    4.59  0. 1.0000     0. 
   2   4  -5     74.20    4.43  0. 1.0000     0. 
  -2  -4   5     97.17    3.87  0. 1.0000     0. 
  -2  -4   4     63.22    2.62  0. 1.0000     0. 
   2   4  -4     60.80    3.28  0. 1.0000     0. 
   2   4  -4     46.20    2.95  0. 1.0000     0. 
   2   4  -3    751.30   27.35  0. 1.0000     0. 
  -2  -4   3    916.00   27.80  0. 1.0000     0. 
   2   4  -3    893.79   28.14  0. 1.0000     0. 
   2   4  -3    738.31   28.06  0. 1.0000     0. 
   2  -4  -3    580.71   28.25  0. 1.0000     0. 
   2  -4  -3    544.59   27.98  0. 1.0000     0. 
  -2  -4   2    207.31    7.67  0. 1.0000     0. 
   2   4  -2    186.80    7.50  0. 1.0000     0. 
   2  -4  -2    220.21    8.41  0. 1.0000     0. 
  -2  -4   2    205.90    8.03  0. 1.0000     0. 
   2  -4  -2    233.14    7.91  0. 1.0000     0. 
   2  -4  -2    216.43    8.53  0. 1.0000     0. 
  -2  -4   2    186.08    7.71  0. 1.0000     0. 
   2   4  -2    205.62    8.07  0. 1.0000     0. 
   2   4  -2    213.12    8.14  0. 1.0000     0. 
   2  -4  -1    124.12    5.24  0. 1.0000     0. 
   2   4  -1    132.43    5.27  0. 1.0000     0. 
  -2  -4   1    118.89    5.38  0. 1.0000     0. 
   2  -4  -1    128.60    4.83  0. 1.0000     0. 
   2   4  -1    121.64    4.31  0. 1.0000     0. 
  -2  -4   1    143.35    4.93  0. 1.0000     0. 
  -2  -4   1    122.66    4.92  0. 1.0000     0. 
   2  -4  -1    131.88    5.77  0. 1.0000     0. 
   2  -4  -1     83.39    4.26  0. 1.0000     0. 
   2   4  -1    109.08    5.17  0. 1.0000     0. 
   2   4  -1    122.66    4.71  0. 1.0000     0. 
   2  -4   0     -0.13    1.77  0. 1.0000     0. 
   2   4   0      0.68    0.89  0. 1.0000     0. 
  -2  -4   0      0.88    1.72  0. 1.0000     0. 
   2   4   0      0.64    1.70  0. 1.0000     0. 
   2   4   0      0.09    1.69  0. 1.0000     0. 
   2   4   0      0.25    1.28  0. 1.0000     0. 
   2   4   1    211.80    8.81  0. 1.0000     0. 
  -2   4  -1    256.68    8.53  0. 1.0000     0. 
   2   4   1    211.45    8.78  0. 1.0000     0. 
   2  -4   1    222.11    8.61  0. 1.0000     0. 
  -2   4  -2     85.83    3.71  0. 1.0000     0. 
   2  -4   2     69.21    3.92  0. 1.0000     0. 
  -2   4  -2     90.73    4.21  0. 1.0000     0. 
  -2   4  -2     75.06    4.05  0. 1.0000     0. 
   2  -4   2     89.33    3.90  0. 1.0000     0. 
   2  -4   3    131.64    5.91  0. 1.0000     0. 
  -2   4  -3    153.01    5.91  0. 1.0000     0. 
  -2   4  -3    134.54    5.97  0. 1.0000     0. 
  -2   4  -3    126.46    5.91  0. 1.0000     0. 
   2  -4   3    142.52    5.63  0. 1.0000     0. 
  -2   4  -3    145.96    5.46  0. 1.0000     0. 
   2  -4   3    125.79    5.49  0. 1.0000     0. 
   2  -4   4     17.47    2.56  0. 1.0000     0. 
  -2   4  -4     23.55    2.52  0. 1.0000     0. 
  -2   4  -4     22.97    2.67  0. 1.0000     0. 
  -2   4  -4     23.11    2.79  0. 1.0000     0. 
  -2   4  -4     27.51    2.03  0. 1.0000     0. 
   2  -4   4     25.49    2.02  0. 1.0000     0. 
  -2   4  -5     13.70    4.01  0. 1.0000     0. 
  -2   4  -5     19.32    2.58  0. 1.0000     0. 
  -2   4  -5     20.68    1.86  0. 1.0000     0. 
  -2   4  -5     17.48    2.69  0. 1.0000     0. 
   2  -4   5     19.96    1.92  0. 1.0000     0. 
  -2   4  -6    232.74    9.35  0. 1.0000     0. 
   2  -4   6    262.96    9.67  0. 1.0000     0. 
   2  -4   7     14.77    1.45  0. 1.0000     0. 
   2  -4   7     19.91    2.97  0. 1.0000     0. 
  -2   4  -7     14.47    3.22  0. 1.0000     0. 
  -2   4  -7     13.83    3.10  0. 1.0000     0. 
   2  -4   8     64.12    4.68  0. 1.0000     0. 
  -2   4  -8     43.48    4.67  0. 1.0000     0. 
   2  -4   8     55.79    2.96  0. 1.0000     0. 
   2  -4   8     59.79    4.30  0. 1.0000     0. 
   2  -4   9     50.83    2.96  0. 1.0000     0. 
   2  -4   9     59.50    4.58  0. 1.0000     0. 
   2  -4   9     55.90    4.53  0. 1.0000     0. 
   2  -4  10     -2.22    2.98  0. 1.0000     0. 
   2   5 -12      1.56    4.33  0. 1.0000     0. 
   2   5 -12      0.59    3.96  0. 1.0000     0. 
   2   5 -11      1.51    3.93  0. 1.0000     0. 
  -2  -5  11      8.24    3.62  0. 1.0000     0. 
   2   5 -10     15.52    3.93  0. 1.0000     0. 
  -2  -5  10     29.81    1.87  0. 1.0000     0. 
   2   5 -10      4.19    4.13  0. 1.0000     0. 
  -2  -5  10     36.86    4.03  0. 1.0000     0. 
   2   5  -9     41.69    4.19  0. 1.0000     0. 
   2   5  -9     18.24    4.09  0. 1.0000     0. 
   2   5  -8     24.40    3.42  0. 1.0000     0. 
   2   5  -8     14.67    3.12  0. 1.0000     0. 
   2   5  -7    218.96    9.35  0. 1.0000     0. 
  -2  -5   7    274.23    8.51  0. 1.0000     0. 
   2   5  -6      3.46    2.30  0. 1.0000     0. 
  -2  -5   6      4.55    1.37  0. 1.0000     0. 
   2   5  -6      1.12    2.28  0. 1.0000     0. 
  -2  -5   5     93.79    3.71  0. 1.0000     0. 
   2   5  -5     79.06    4.24  0. 1.0000     0. 
   2   5  -5     67.17    4.32  0. 1.0000     0. 
  -2  -5   4     94.48    3.80  0. 1.0000     0. 
   2   5  -4     88.35    4.07  0. 1.0000     0. 
   2   5  -4     74.66    4.15  0. 1.0000     0. 
   2   5  -3    193.71    7.46  0. 1.0000     0. 
   2   5  -3    221.95    7.39  0. 1.0000     0. 
  -2  -5   3    184.49    8.07  0. 1.0000     0. 
   2   5  -3    199.59    8.19  0. 1.0000     0. 
  -2  -5   3    233.13    7.94  0. 1.0000     0. 
   2   5  -3    186.01    8.36  0. 1.0000     0. 
   2   5  -3    203.07    8.17  0. 1.0000     0. 
   2  -5  -2     39.84    3.14  0. 1.0000     0. 
   2   5  -2     35.43    2.60  0. 1.0000     0. 
  -2  -5   2     29.30    1.65  0. 1.0000     0. 
   2   5  -2     32.57    1.30  0. 1.0000     0. 
  -2  -5   2     41.65    2.55  0. 1.0000     0. 
   2  -5  -2     29.68    3.44  0. 1.0000     0. 
   2   5  -2     29.81    2.63  0. 1.0000     0. 
  -2  -5   2     32.12    2.23  0. 1.0000     0. 
   2   5  -2     33.37    1.93  0. 1.0000     0. 
   2  -5  -1     -0.12    2.60  0. 1.0000     0. 
   2  -5  -1      2.61    2.17  0. 1.0000     0. 
   2   5  -1      4.45    0.94  0. 1.0000     0. 
  -2  -5   1      4.66    1.75  0. 1.0000     0. 
  -2  -5   1      2.34    1.72  0. 1.0000     0. 
   2  -5  -1      0.80    1.00  0. 1.0000     0. 
   2   5  -1      1.17    1.80  0. 1.0000     0. 
   2   5  -1      2.73    1.91  0. 1.0000     0. 
   2  -5  -1      6.07    2.11  0. 1.0000     0. 
   2   5  -1      4.57    1.62  0. 1.0000     0. 
   2   5   0     24.83    2.35  0. 1.0000     0. 
   2  -5   0     25.21    2.68  0. 1.0000     0. 
   2  -5   0     32.60    2.44  0. 1.0000     0. 
  -2  -5   0     25.06    2.28  0. 1.0000     0. 
   2  -5   0     19.07    1.23  0. 1.0000     0. 
   2  -5   0     27.35    2.44  0. 1.0000     0. 
   2  -5   0     23.00    1.41  0. 1.0000     0. 
   2   5   0     23.32    2.25  0. 1.0000     0. 
   2   5   0     23.71    2.16  0. 1.0000     0. 
   2   5   1   1015.13   36.76  0. 1.0000     0. 
   2  -5   1   1080.76   36.49  0. 1.0000     0. 
  -2   5  -2     40.34    2.37  0. 1.0000     0. 
  -2   5  -2     36.89    2.87  0. 1.0000     0. 
  -2   5  -2     31.12    2.86  0. 1.0000     0. 
   2  -5   2     35.88    2.41  0. 1.0000     0. 
   2  -5   3     14.75    1.73  0. 1.0000     0. 
  -2   5  -3     10.89    2.12  0. 1.0000     0. 
  -2   5  -3     14.04    1.86  0. 1.0000     0. 
   2  -5   3     13.98    1.80  0. 1.0000     0. 
  -2   5  -3     11.14    1.75  0. 1.0000     0. 
  -2   5  -3     11.89    2.22  0. 1.0000     0. 
   2  -5   3     10.44    2.19  0. 1.0000     0. 
   2  -5   4      2.76    2.33  0. 1.0000     0. 
  -2   5  -4      3.77    1.79  0. 1.0000     0. 
  -2   5  -4      1.33    2.06  0. 1.0000     0. 
  -2   5  -4      2.10    1.58  0. 1.0000     0. 
  -2   5  -4      2.93    2.22  0. 1.0000     0. 
   2  -5   4      2.34    1.51  0. 1.0000     0. 
   2  -5   5     55.38    2.85  0. 1.0000     0. 
  -2   5  -5     49.86    3.38  0. 1.0000     0. 
  -2   5  -5     48.75    3.91  0. 1.0000     0. 
  -2   5  -5     45.39    3.49  0. 1.0000     0. 
  -2   5  -5     54.23    3.03  0. 1.0000     0. 
  -2   5  -6     41.51    3.49  0. 1.0000     0. 
  -2   5  -6     49.43    2.97  0. 1.0000     0. 
  -2   5  -6     44.25    5.01  0. 1.0000     0. 
   2  -5   7    155.72    6.88  0. 1.0000     0. 
   2  -5   7    153.57    6.95  0. 1.0000     0. 
  -2   5  -7    118.93    6.32  0. 1.0000     0. 
  -2   5  -7    175.09    6.35  0. 1.0000     0. 
  -2   5  -7    130.03    6.58  0. 1.0000     0. 
   2  -5   8     27.91    3.61  0. 1.0000     0. 
   2  -5   8     28.93    2.10  0. 1.0000     0. 
   2  -5   8     31.68    3.62  0. 1.0000     0. 
  -2   5  -8     19.72    3.65  0. 1.0000     0. 
  -2   5  -8     18.02    3.30  0. 1.0000     0. 
   2  -5   9      1.96    3.26  0. 1.0000     0. 
   2  -5   9      2.58    1.64  0. 1.0000     0. 
  -2   5  -9      2.58    3.77  0. 1.0000     0. 
  -2   5  -9     -0.45    3.43  0. 1.0000     0. 
   2  -5  10    173.74    8.36  0. 1.0000     0. 
   2  -5  10    182.70    7.30  0. 1.0000     0. 
   2  -5  11      1.01    3.15  0. 1.0000     0. 
  -2  -6  13      2.32    4.19  0. 1.0000     0. 
   2   6 -13      4.32    4.12  0. 1.0000     0. 
   2   6 -13     -0.17    5.31  0. 1.0000     0. 
   2   6 -12      2.01    4.03  0. 1.0000     0. 
   2   6 -12     -3.35    4.88  0. 1.0000     0. 
   2   6 -11      1.66    3.64  0. 1.0000     0. 
   2   6 -11      1.23    4.01  0. 1.0000     0. 
   2   6 -10      1.69    3.49  0. 1.0000     0. 
   2   6 -10     -1.58    3.67  0. 1.0000     0. 
   2   6  -9     35.58    3.69  0. 1.0000     0. 
   2   6  -9     22.42    3.84  0. 1.0000     0. 
   2   6  -8      6.18    2.77  0. 1.0000     0. 
  -2  -6   8      0.92    1.06  0. 1.0000     0. 
   2   6  -8      2.29    3.08  0. 1.0000     0. 
   2   6  -7     70.34    3.62  0. 1.0000     0. 
   2   6  -7     60.59    4.11  0. 1.0000     0. 
   2   6  -7     79.72    3.59  0. 1.0000     0. 
   2   6  -6      0.76    2.35  0. 1.0000     0. 
   2   6  -6     -0.40    2.66  0. 1.0000     0. 
   2   6  -5     28.79    2.77  0. 1.0000     0. 
   2   6  -5     25.52    2.62  0. 1.0000     0. 
   2   6  -5     25.02    2.95  0. 1.0000     0. 
   2   6  -4    370.31   13.17  0. 1.0000     0. 
   2   6  -4    364.45   13.78  0. 1.0000     0. 
   2   6  -4    313.87   14.08  0. 1.0000     0. 
   2   6  -3     38.29    2.07  0. 1.0000     0. 
   2   6  -3     44.02    1.93  0. 1.0000     0. 
   2   6  -3     44.80    2.98  0. 1.0000     0. 
  -2  -6   3     48.42    2.98  0. 1.0000     0. 
  -2  -6   3     38.36    2.45  0. 1.0000     0. 
   2   6  -3     37.47    3.17  0. 1.0000     0. 
   2   6  -3     41.81    2.97  0. 1.0000     0. 
   2   6  -2    101.92    4.08  0. 1.0000     0. 
  -2  -6   2     96.22    3.23  0. 1.0000     0. 
   2  -6  -2      3.05    3.36  0. 1.0000     0. 
  -2  -6   2    121.56    4.21  0. 1.0000     0. 
  -2  -6   2     95.54    3.50  0. 1.0000     0. 
   2  -6  -2     -0.84    3.76  0. 1.0000     0. 
   2   6  -2     98.48    4.06  0. 1.0000     0. 
   2  -6  -1    501.21   19.50  0. 1.0000     0. 
  -2  -6   1    527.83   19.09  0. 1.0000     0. 
   2  -6  -1    568.61   19.80  0. 1.0000     0. 
   2   6  -1    548.91   19.52  0. 1.0000     0. 
   2   6  -1    508.24   19.35  0. 1.0000     0. 
   2   6  -1    517.51   19.69  0. 1.0000     0. 
   2  -6   0    376.67   13.35  0. 1.0000     0. 
   2  -6   0    433.88   13.90  0. 1.0000     0. 
   2  -6   0    434.70   13.47  0. 1.0000     0. 
   2   6   0    375.94   13.49  0. 1.0000     0. 
   2   6   0    388.48   13.56  0. 1.0000     0. 
  -2   6  -1     93.53    3.41  0. 1.0000     0. 
   2  -6   1    108.07    4.37  0. 1.0000     0. 
   2  -6   1    111.09    4.76  0. 1.0000     0. 
   2  -6   1     75.78    3.62  0. 1.0000     0. 
  -2   6  -2     17.26    1.93  0. 1.0000     0. 
  -2   6  -2     19.20    1.25  0. 1.0000     0. 
  -2   6  -2     20.98    2.52  0. 1.0000     0. 
   2  -6   2     20.32    2.01  0. 1.0000     0. 
  -2   6  -3     25.30    2.11  0. 1.0000     0. 
  -2   6  -3     24.60    2.66  0. 1.0000     0. 
   2  -6   3     28.12    2.12  0. 1.0000     0. 
  -2   6  -3     28.36    2.40  0. 1.0000     0. 
  -2   6  -3     23.32    2.70  0. 1.0000     0. 
   2  -6   3     24.91    2.07  0. 1.0000     0. 
  -2   6  -4     26.45    2.41  0. 1.0000     0. 
   2  -6   4     27.24    2.06  0. 1.0000     0. 
  -2   6  -4     22.73    2.64  0. 1.0000     0. 
  -2   6  -4     25.28    2.81  0. 1.0000     0. 
  -2   6  -4     29.82    2.55  0. 1.0000     0. 
  -2   6  -5      9.60    2.42  0. 1.0000     0. 
  -2   6  -5      9.20    2.37  0. 1.0000     0. 
   2  -6   5     12.07    1.73  0. 1.0000     0. 
  -2   6  -5     10.46    2.14  0. 1.0000     0. 
  -2   6  -5     10.14    2.62  0. 1.0000     0. 
   2  -6   6      1.82    2.81  0. 1.0000     0. 
  -2   6  -6      0.53    2.38  0. 1.0000     0. 
  -2   6  -6     -1.40    2.76  0. 1.0000     0. 
  -2   6  -6     -0.41    2.56  0. 1.0000     0. 
  -2   6  -6      0.22    2.08  0. 1.0000     0. 
   2  -6   7     34.30    3.58  0. 1.0000     0. 
  -2   6  -7     29.83    5.36  0. 1.0000     0. 
  -2   6  -7     30.04    3.39  0. 1.0000     0. 
  -2   6  -7     31.04    2.90  0. 1.0000     0. 
  -2   6  -7     25.22    3.34  0. 1.0000     0. 
  -2   6  -8     11.05    6.02  0. 1.0000     0. 
  -2   6  -8     24.20    3.60  0. 1.0000     0. 
   2  -6   8     23.34    3.56  0. 1.0000     0. 
  -2   6  -8     16.69    3.31  0. 1.0000     0. 
  -2   6  -8     21.77    2.75  0. 1.0000     0. 
  -2   6  -9    153.50    7.84  0. 1.0000     0. 
  -2   6  -9    141.58    7.03  0. 1.0000     0. 
   2   7 -14     -1.00    4.93  0. 1.0000     0. 
   2   7 -13      0.96    4.12  0. 1.0000     0. 
   2   7 -13     -2.42    5.05  0. 1.0000     0. 
   2   7 -12     -0.40    3.79  0. 1.0000     0. 
   2   7 -12      0.95    4.57  0. 1.0000     0. 
   2   7 -11     13.98    3.80  0. 1.0000     0. 
   2   7 -11      4.38    4.25  0. 1.0000     0. 
   2   7 -10     55.23    4.21  0. 1.0000     0. 
   2   7 -10     26.70    4.59  0. 1.0000     0. 
   2   7  -9      1.92    2.97  0. 1.0000     0. 
   2   7  -9      3.85    3.82  0. 1.0000     0. 
   2   7  -9     -1.33    2.79  0. 1.0000     0. 
   2   7  -8     -2.10    2.71  0. 1.0000     0. 
   2   7  -8      1.59    2.70  0. 1.0000     0. 
   2   7  -8      1.99    3.34  0. 1.0000     0. 
   2   7  -7     12.92    2.81  0. 1.0000     0. 
   2   7  -7     14.31    3.37  0. 1.0000     0. 
   2   7  -6      1.18    2.29  0. 1.0000     0. 
   2   7  -6      1.84    2.23  0. 1.0000     0. 
   2   7  -6      1.98    2.76  0. 1.0000     0. 
   2   7  -5     88.65    4.71  0. 1.0000     0. 
   2   7  -5     79.67    5.23  0. 1.0000     0. 
   2   7  -5     90.64    4.09  0. 1.0000     0. 
   2   7  -4     96.20    4.00  0. 1.0000     0. 
   2   7  -4    113.19    4.27  0. 1.0000     0. 
  -2  -7   4    126.32    5.10  0. 1.0000     0. 
   2   7  -4    105.98    5.73  0. 1.0000     0. 
   2   7  -4    116.68    5.22  0. 1.0000     0. 
   2   7  -4    116.19    5.12  0. 1.0000     0. 
   2   7  -3      1.00    1.12  0. 1.0000     0. 
  -2  -7   3      1.75    1.58  0. 1.0000     0. 
  -2  -7   3      1.95    2.47  0. 1.0000     0. 
   2   7  -3      0.92    1.86  0. 1.0000     0. 
   2   7  -3      0.83    2.00  0. 1.0000     0. 
  -2  -7   3      1.12    1.48  0. 1.0000     0. 
   2   7  -3      0.48    2.10  0. 1.0000     0. 
  -2  -7   2    175.84    7.49  0. 1.0000     0. 
  -2  -7   2    224.45    8.31  0. 1.0000     0. 
  -2  -7   2    207.76    7.62  0. 1.0000     0. 
   2   7  -2    202.34    8.01  0. 1.0000     0. 
   2   7  -2    212.80    8.61  0. 1.0000     0. 
   2  -7  -1      9.24    2.57  0. 1.0000     0. 
  -2  -7   1     30.30    2.29  0. 1.0000     0. 
   2  -7  -1      1.45    2.84  0. 1.0000     0. 
   2  -7  -1     -1.61    2.59  0. 1.0000     0. 
   2   7  -1     28.86    2.52  0. 1.0000     0. 
   2   7  -1     25.38    2.82  0. 1.0000     0. 
   2   7  -1     30.61    2.64  0. 1.0000     0. 
   2  -7   0      0.63    2.13  0. 1.0000     0. 
   2  -7   0      4.33    2.52  0. 1.0000     0. 
   2  -7   0     -0.22    2.34  0. 1.0000     0. 
   2  -7   0      2.84    1.42  0. 1.0000     0. 
   2  -7   1      0.70    1.89  0. 1.0000     0. 
   2  -7   1      1.54    2.29  0. 1.0000     0. 
   2  -7   1      0.52    2.60  0. 1.0000     0. 
   2  -7   1      1.15    1.32  0. 1.0000     0. 
  -2   7  -2     67.45    2.60  0. 1.0000     0. 
  -2   7  -2     63.40    3.82  0. 1.0000     0. 
   2  -7   2     54.00    3.11  0. 1.0000     0. 
   2  -7   2     50.98    3.12  0. 1.0000     0. 
  -2   7  -3     14.14    2.07  0. 1.0000     0. 
   2  -7   3     15.25    1.82  0. 1.0000     0. 
  -2   7  -3     17.79    2.48  0. 1.0000     0. 
   2  -7   3     12.92    1.80  0. 1.0000     0. 
  -2   7  -4     84.23    4.27  0. 1.0000     0. 
   2  -7   4     86.32    3.78  0. 1.0000     0. 
  -2   7  -4     84.27    4.45  0. 1.0000     0. 
  -2   7  -4     83.54    4.46  0. 1.0000     0. 
  -2   7  -5      1.51    2.01  0. 1.0000     0. 
  -2   7  -5      0.66    2.35  0. 1.0000     0. 
  -2   7  -5      2.12    2.19  0. 1.0000     0. 
   2  -7   5      0.19    1.49  0. 1.0000     0. 
  -2   7  -5     -0.99    2.48  0. 1.0000     0. 
   2  -7   6    101.21    5.37  0. 1.0000     0. 
  -2   7  -6    113.63    5.82  0. 1.0000     0. 
  -2   7  -6    101.99    5.31  0. 1.0000     0. 
  -2   7  -6    105.62    5.40  0. 1.0000     0. 
  -2   7  -6    114.41    5.42  0. 1.0000     0. 
   2  -7   7     37.98    3.82  0. 1.0000     0. 
  -2   7  -7     41.98    4.37  0. 1.0000     0. 
  -2   7  -7     36.94    3.59  0. 1.0000     0. 
  -2   7  -7     36.53    3.52  0. 1.0000     0. 
  -2   7  -7     48.05    3.62  0. 1.0000     0. 
   2  -7   8     -0.14    3.09  0. 1.0000     0. 
  -2   7  -8     -2.41    3.05  0. 1.0000     0. 
  -2   7  -8     -1.79    3.07  0. 1.0000     0. 
  -2   7  -8      1.27    2.53  0. 1.0000     0. 
  -2   7  -8     -3.52    4.99  0. 1.0000     0. 
   2  -7   9     47.24    4.42  0. 1.0000     0. 
  -2   7  -9     48.18    4.64  0. 1.0000     0. 
  -2   7  -9     32.23    3.97  0. 1.0000     0. 
  -2   7  -9     46.26    3.87  0. 1.0000     0. 
   2  -7  10     -0.86    3.83  0. 1.0000     0. 
  -2   7 -10     -3.57    4.27  0. 1.0000     0. 
  -2   7 -10      0.97    3.63  0. 1.0000     0. 
  -2   7 -10     -2.27    3.19  0. 1.0000     0. 
   2  -7  11     11.23    4.12  0. 1.0000     0. 
  -2   7 -11      7.62    3.89  0. 1.0000     0. 
  -2   7 -11      3.52    3.64  0. 1.0000     0. 
   2  -7  12     47.84    4.99  0. 1.0000     0. 
   2  -7  12     41.04    5.12  0. 1.0000     0. 
  -2   7 -12      2.53    3.72  0. 1.0000     0. 
  -2   7 -12      0.92    4.06  0. 1.0000     0. 
   2   8 -14     -3.77    5.79  0. 1.0000     0. 
   2   8 -13     -2.58    5.58  0. 1.0000     0. 
   2   8 -12      1.18    3.63  0. 1.0000     0. 
   2   8 -12      0.15    4.77  0. 1.0000     0. 
   2   8 -11     27.30    3.76  0. 1.0000     0. 
   2   8 -11     20.78    4.74  0. 1.0000     0. 
   2   8 -11     13.61    3.26  0. 1.0000     0. 
   2   8 -10      0.35    3.04  0. 1.0000     0. 
   2   8 -10      3.92    3.14  0. 1.0000     0. 
   2   8 -10      1.71    4.10  0. 1.0000     0. 
   2   8  -9     92.43    5.03  0. 1.0000     0. 
   2   8  -9     81.60    6.13  0. 1.0000     0. 
   2   8  -8      0.18    2.54  0. 1.0000     0. 
   2   8  -8     -0.45    3.83  0. 1.0000     0. 
   2   8  -7     28.78    3.76  0. 1.0000     0. 
   2   8  -7     26.74    3.07  0. 1.0000     0. 
   2   8  -7     25.19    3.86  0. 1.0000     0. 
   2   8  -6      6.68    2.34  0. 1.0000     0. 
   2   8  -6      5.25    1.78  0. 1.0000     0. 
   2   8  -6      2.59    3.03  0. 1.0000     0. 
   2   8  -5     15.96    1.58  0. 1.0000     0. 
  -2  -8   5     12.60    2.77  0. 1.0000     0. 
   2   8  -5      7.27    3.03  0. 1.0000     0. 
   2   8  -5      7.10    2.30  0. 1.0000     0. 
   2   8  -5     10.78    2.66  0. 1.0000     0. 
   2   8  -4     31.98    1.74  0. 1.0000     0. 
   2   8  -4     37.91    2.11  0. 1.0000     0. 
   2   8  -4     40.29    3.17  0. 1.0000     0. 
  -2  -8   4     39.94    3.05  0. 1.0000     0. 
   2   8  -4     29.67    3.65  0. 1.0000     0. 
   2   8  -4     38.01    3.10  0. 1.0000     0. 
   2   8  -3     57.33    3.59  0. 1.0000     0. 
  -2  -8   3     46.96    2.90  0. 1.0000     0. 
  -2  -8   3     66.53    3.97  0. 1.0000     0. 
  -2  -8   3     51.15    2.77  0. 1.0000     0. 
   2   8  -3     52.65    3.40  0. 1.0000     0. 
   2   8  -3     51.35    3.95  0. 1.0000     0. 
  -2  -8   2     -1.01    1.95  0. 1.0000     0. 
  -2  -8   2     -0.07    2.40  0. 1.0000     0. 
   2   8  -2      0.12    2.13  0. 1.0000     0. 
  -2  -8   2     -0.57    1.74  0. 1.0000     0. 
   2   8  -2      1.07    2.11  0. 1.0000     0. 
   2   8  -2      0.65    2.38  0. 1.0000     0. 
   2  -8  -1      0.45    2.18  0. 1.0000     0. 
   2  -8  -1      1.21    2.33  0. 1.0000     0. 
   2   8  -1     11.76    2.28  0. 1.0000     0. 
   2   8  -1     13.95    2.32  0. 1.0000     0. 
   2  -8   0      2.42    2.96  0. 1.0000     0. 
   2  -8   0      1.95    2.61  0. 1.0000     0. 
   2  -8   1     31.76    2.67  0. 1.0000     0. 
   2  -8   1     35.07    3.15  0. 1.0000     0. 
   2  -8   1     34.38    3.44  0. 1.0000     0. 
   2  -8   1     24.19    2.29  0. 1.0000     0. 
   2  -8   2     46.58    3.67  0. 1.0000     0. 
   2  -8   2     29.06    2.33  0. 1.0000     0. 
   2  -8   2     41.09    2.53  0. 1.0000     0. 
   2  -8   2     40.82    2.58  0. 1.0000     0. 
  -2   8  -3     49.86    2.78  0. 1.0000     0. 
  -2   8  -3     48.84    3.19  0. 1.0000     0. 
  -2   8  -4     19.31    2.33  0. 1.0000     0. 
   2  -8   4     17.62    1.85  0. 1.0000     0. 
  -2   8  -4     19.70    2.72  0. 1.0000     0. 
  -2   8  -4     14.75    2.69  0. 1.0000     0. 
  -2   8  -5    133.58    5.97  0. 1.0000     0. 
   2  -8   5    118.52    5.14  0. 1.0000     0. 
  -2   8  -5    137.87    6.15  0. 1.0000     0. 
  -2   8  -5    139.53    6.37  0. 1.0000     0. 
  -2   8  -5    128.18    6.03  0. 1.0000     0. 
  -2   8  -6     -0.71    2.50  0. 1.0000     0. 
   2  -8   6      1.11    1.40  0. 1.0000     0. 
  -2   8  -6      2.79    2.57  0. 1.0000     0. 
  -2   8  -6     -2.74    2.61  0. 1.0000     0. 
  -2   8  -6     -0.59    2.70  0. 1.0000     0. 
  -2   8  -7     39.90    4.20  0. 1.0000     0. 
  -2   8  -7     41.49    3.62  0. 1.0000     0. 
   2  -8   7     41.11    3.81  0. 1.0000     0. 
  -2   8  -7     40.72    3.74  0. 1.0000     0. 
  -2   8  -7     43.36    3.81  0. 1.0000     0. 
   2  -8   8      5.95    3.24  0. 1.0000     0. 
  -2   8  -8      4.12    2.99  0. 1.0000     0. 
  -2   8  -8      2.55    4.11  0. 1.0000     0. 
  -2   8  -8      2.75    3.06  0. 1.0000     0. 
  -2   8  -8      5.49    3.11  0. 1.0000     0. 
   2  -8   9      2.35    3.56  0. 1.0000     0. 
  -2   8  -9      3.05    6.20  0. 1.0000     0. 
  -2   8  -9      4.49    3.61  0. 1.0000     0. 
  -2   8  -9      1.80    3.30  0. 1.0000     0. 
  -2   8  -9      3.01    3.00  0. 1.0000     0. 
  -2   8 -10     -2.91    7.23  0. 1.0000     0. 
  -2   8 -10      1.35    4.13  0. 1.0000     0. 
  -2   8 -10      5.17    3.63  0. 1.0000     0. 
  -2   8 -10      1.02    3.36  0. 1.0000     0. 
   2  -8  10      0.26    3.67  0. 1.0000     0. 
  -2   8 -11     42.58    5.01  0. 1.0000     0. 
  -2   8 -11     67.26    5.41  0. 1.0000     0. 
   2  -8  12      0.19    4.14  0. 1.0000     0. 
  -2   8 -12     -3.37    3.99  0. 1.0000     0. 
  -2   8 -12     -0.22    3.91  0. 1.0000     0. 
  -2   8 -13      0.70    3.71  0. 1.0000     0. 
  -2   8 -13      0.70    3.87  0. 1.0000     0. 
   2   9 -13      5.90    5.71  0. 1.0000     0. 
   2   9 -12      4.57    5.41  0. 1.0000     0. 
   2   9 -11      2.38    3.14  0. 1.0000     0. 
   2   9 -11      0.15    5.21  0. 1.0000     0. 
   2   9 -10     20.90    3.21  0. 1.0000     0. 
   2   9 -10     23.41    5.25  0. 1.0000     0. 
   2   9  -9      1.94    2.76  0. 1.0000     0. 
   2   9  -9     -1.29    4.51  0. 1.0000     0. 
   2   9  -8     53.90    5.32  0. 1.0000     0. 
   2   9  -8     53.83    3.89  0. 1.0000     0. 
   2   9  -7     36.87    3.38  0. 1.0000     0. 
   2   9  -7     39.12    4.72  0. 1.0000     0. 
   2   9  -6     16.88    1.99  0. 1.0000     0. 
  -2  -9   6     23.35    3.82  0. 1.0000     0. 
   2   9  -6     18.97    3.93  0. 1.0000     0. 
   2   9  -6     19.32    2.85  0. 1.0000     0. 
   2   9  -6     15.71    2.85  0. 1.0000     0. 
   2   9  -5      4.49    1.40  0. 1.0000     0. 
  -2  -9   5     -1.86    3.12  0. 1.0000     0. 
   2   9  -5      4.02    3.25  0. 1.0000     0. 
   2   9  -5      1.91    2.49  0. 1.0000     0. 
   2   9  -5      1.03    2.41  0. 1.0000     0. 
   2   9  -4     87.57    4.45  0. 1.0000     0. 
  -2  -9   4     77.68    4.02  0. 1.0000     0. 
   2   9  -4     73.65    3.00  0. 1.0000     0. 
  -2  -9   4     83.59    4.81  0. 1.0000     0. 
   2   9  -4     62.90    5.15  0. 1.0000     0. 
   2   9  -4     85.87    4.30  0. 1.0000     0. 
   2   9  -4     84.72    5.26  0. 1.0000     0. 
  -2  -9   3     46.51    3.07  0. 1.0000     0. 
  -2  -9   3     58.74    4.10  0. 1.0000     0. 
  -2  -9   3     39.90    2.57  0. 1.0000     0. 
   2   9  -3     48.46    3.27  0. 1.0000     0. 
   2   9  -3     44.45    4.12  0. 1.0000     0. 
   2   9  -3     48.77    3.41  0. 1.0000     0. 
  -2  -9   2     -1.48    2.07  0. 1.0000     0. 
  -2  -9   2      0.90    2.77  0. 1.0000     0. 
  -2  -9   2     -0.13    1.74  0. 1.0000     0. 
   2   9  -2      2.18    2.22  0. 1.0000     0. 
   2   9  -2      5.30    2.94  0. 1.0000     0. 
   2  -9   0     -2.28    2.76  0. 1.0000     0. 
   2  -9   0      1.70    3.21  0. 1.0000     0. 
   2  -9   1      6.83    2.86  0. 1.0000     0. 
   2  -9   1      5.35    2.15  0. 1.0000     0. 
   2  -9   1      7.66    3.23  0. 1.0000     0. 
   2  -9   1      3.34    1.97  0. 1.0000     0. 
   2  -9   2     55.09    3.12  0. 1.0000     0. 
   2  -9   2     40.23    2.88  0. 1.0000     0. 
   2  -9   2     55.00    3.38  0. 1.0000     0. 
  -2   9  -3     48.21    3.35  0. 1.0000     0. 
   2  -9   3     36.07    2.84  0. 1.0000     0. 
  -2   9  -4     12.20    2.34  0. 1.0000     0. 
   2  -9   4      9.52    1.76  0. 1.0000     0. 
  -2   9  -4     12.27    2.85  0. 1.0000     0. 
  -2   9  -4     13.33    2.98  0. 1.0000     0. 
  -2   9  -5      6.38    2.21  0. 1.0000     0. 
  -2   9  -5      7.10    2.71  0. 1.0000     0. 
  -2   9  -5     10.16    3.05  0. 1.0000     0. 
   2  -9   5      8.46    1.57  0. 1.0000     0. 
  -2   9  -6     36.19    3.22  0. 1.0000     0. 
  -2   9  -6     42.38    3.50  0. 1.0000     0. 
  -2   9  -6     36.29    3.79  0. 1.0000     0. 
  -2   9  -6     35.80    3.40  0. 1.0000     0. 
  -2   9  -7      2.23    2.78  0. 1.0000     0. 
  -2   9  -7      3.27    2.81  0. 1.0000     0. 
  -2   9  -7      3.95    3.00  0. 1.0000     0. 
  -2   9  -7      4.77    2.99  0. 1.0000     0. 
  -2   9  -8      3.70    3.73  0. 1.0000     0. 
  -2   9  -8      1.53    3.17  0. 1.0000     0. 
  -2   9  -8     -1.28    3.28  0. 1.0000     0. 
  -2   9  -8      1.30    3.07  0. 1.0000     0. 
   2  -9   9     64.54    4.63  0. 1.0000     0. 
  -2   9  -9     61.36    6.70  0. 1.0000     0. 
  -2   9  -9     61.80    4.73  0. 1.0000     0. 
  -2   9  -9     40.02    4.26  0. 1.0000     0. 
  -2   9  -9     76.16    5.19  0. 1.0000     0. 
   2  -9  10     11.00    3.82  0. 1.0000     0. 
  -2   9 -10     16.98    6.93  0. 1.0000     0. 
  -2   9 -10     12.31    4.33  0. 1.0000     0. 
  -2   9 -10      9.13    3.57  0. 1.0000     0. 
  -2   9 -10     19.41    4.09  0. 1.0000     0. 
   2  -9  11      2.19    4.10  0. 1.0000     0. 
  -2   9 -11      4.66    4.58  0. 1.0000     0. 
  -2   9 -11      1.38    3.70  0. 1.0000     0. 
  -2   9 -11      3.30    3.88  0. 1.0000     0. 
  -2   9 -12     14.39    4.39  0. 1.0000     0. 
  -2   9 -12     29.55    4.63  0. 1.0000     0. 
  -2   9 -13     -0.70    4.29  0. 1.0000     0. 
   2  -9  13      6.51    4.48  0. 1.0000     0. 
  -2   9 -13      1.92    4.63  0. 1.0000     0. 
   2  10 -13     -4.89    6.72  0. 1.0000     0. 
   2  10 -12      2.00    5.58  0. 1.0000     0. 
   2  10 -11      5.08    5.22  0. 1.0000     0. 
   2  10 -10      8.54    3.10  0. 1.0000     0. 
   2  10 -10     12.77    5.04  0. 1.0000     0. 
   2  10  -9     -0.85    2.82  0. 1.0000     0. 
   2  10  -9     -1.43    4.79  0. 1.0000     0. 
   2  10  -9     -0.28    4.60  0. 1.0000     0. 
   2  10  -8     61.45    5.79  0. 1.0000     0. 
   2  10  -8     45.68    3.97  0. 1.0000     0. 
   2  10  -7      6.01    4.21  0. 1.0000     0. 
   2  10  -7     10.17    2.90  0. 1.0000     0. 
   2  10  -7     11.10    2.85  0. 1.0000     0. 
   2  10  -6     44.27    3.67  0. 1.0000     0. 
  -2 -10   6     51.43    4.35  0. 1.0000     0. 
   2  10  -6     48.14    3.66  0. 1.0000     0. 
   2  10  -6     40.50    4.72  0. 1.0000     0. 
   2  10  -5      5.27    1.55  0. 1.0000     0. 
  -2 -10   5      5.27    2.86  0. 1.0000     0. 
   2  10  -5      0.84    2.55  0. 1.0000     0. 
   2  10  -5      3.90    3.37  0. 1.0000     0. 
   2  10  -5      3.41    2.50  0. 1.0000     0. 
   2  10  -5      5.34    3.66  0. 1.0000     0. 
  -2 -10   4     44.07    4.35  0. 1.0000     0. 
   2  10  -4     37.72    3.19  0. 1.0000     0. 
   2  10  -4     33.43    4.17  0. 1.0000     0. 
  -2 -10   4     31.48    3.15  0. 1.0000     0. 
   2  10  -4     39.14    3.27  0. 1.0000     0. 
  -2 -10   3     65.10    4.23  0. 1.0000     0. 
  -2 -10   3    105.84    5.50  0. 1.0000     0. 
  -2 -10   3     68.78    3.49  0. 1.0000     0. 
   2  10  -3     95.19    4.47  0. 1.0000     0. 
   2  10  -3     90.14    5.76  0. 1.0000     0. 
  -2 -10   2      0.59    2.68  0. 1.0000     0. 
  -2 -10   2      2.41    1.78  0. 1.0000     0. 
   2 -10   0     -0.22    2.03  0. 1.0000     0. 
   2 -10   0      0.79    2.76  0. 1.0000     0. 
   2 -10   1      1.20    2.18  0. 1.0000     0. 
   2 -10   1      1.23    3.31  0. 1.0000     0. 
   2 -10   1     -0.74    2.34  0. 1.0000     0. 
   2 -10   1      0.56    2.64  0. 1.0000     0. 
   2 -10   2     24.42    2.52  0. 1.0000     0. 
   2 -10   2     33.59    3.27  0. 1.0000     0. 
   2 -10   2     32.45    4.13  0. 1.0000     0. 
   2 -10   2     18.79    2.70  0. 1.0000     0. 
   2 -10   3      1.77    2.23  0. 1.0000     0. 
  -2  10  -4     -0.69    2.33  0. 1.0000     0. 
  -2  10  -4     -2.30    2.74  0. 1.0000     0. 
   2 -10   4      0.31    1.56  0. 1.0000     0. 
   2 -10   5      8.32    1.60  0. 1.0000     0. 
  -2  10  -5      9.52    2.54  0. 1.0000     0. 
  -2  10  -5      4.72    2.76  0. 1.0000     0. 
  -2  10  -5      9.31    3.26  0. 1.0000     0. 
  -2  10  -6     20.17    2.84  0. 1.0000     0. 
  -2  10  -6     22.93    3.31  0. 1.0000     0. 
  -2  10  -7     12.32    3.15  0. 1.0000     0. 
  -2  10  -7      9.74    3.61  0. 1.0000     0. 
  -2  10  -7     11.26    3.08  0. 1.0000     0. 
  -2  10  -8     15.10    3.21  0. 1.0000     0. 
  -2  10  -8      9.20    3.52  0. 1.0000     0. 
  -2  10  -8     13.43    3.63  0. 1.0000     0. 
  -2  10  -8     11.20    3.41  0. 1.0000     0. 
  -2  10  -9     17.64    4.73  0. 1.0000     0. 
  -2  10  -9     14.46    3.50  0. 1.0000     0. 
  -2  10  -9     19.91    4.02  0. 1.0000     0. 
  -2  10  -9      8.59    3.38  0. 1.0000     0. 
  -2  10 -10     46.49    7.06  0. 1.0000     0. 
  -2  10 -10     52.81    4.94  0. 1.0000     0. 
  -2  10 -10     54.77    5.13  0. 1.0000     0. 
  -2  10 -10     29.56    4.13  0. 1.0000     0. 
   2 -10  11      3.05    3.85  0. 1.0000     0. 
  -2  10 -11     -1.24    7.74  0. 1.0000     0. 
  -2  10 -11      4.40    4.70  0. 1.0000     0. 
  -2  10 -11      0.83    4.22  0. 1.0000     0. 
  -2  10 -11      0.83    3.61  0. 1.0000     0. 
  -2  10 -12      0.64    3.91  0. 1.0000     0. 
  -2  10 -12      0.13    4.66  0. 1.0000     0. 
   2 -10  12      5.57    4.22  0. 1.0000     0. 
   2  11 -12      1.81    5.95  0. 1.0000     0. 
   2  11 -11     -6.07    5.31  0. 1.0000     0. 
   2  11 -10      7.15    5.72  0. 1.0000     0. 
   2  11 -10      8.08    5.15  0. 1.0000     0. 
   2  11  -9      0.44    4.05  0. 1.0000     0. 
   2  11  -9      3.23    4.94  0. 1.0000     0. 
   2  11  -9      0.68    2.86  0. 1.0000     0. 
   2  11  -9      2.36    3.11  0. 1.0000     0. 
   2  11  -8     11.95    2.84  0. 1.0000     0. 
   2  11  -8      9.76    2.96  0. 1.0000     0. 
   2  11  -8     10.36    4.78  0. 1.0000     0. 
   2  11  -8     14.81    3.04  0. 1.0000     0. 
   2  11  -7      8.02    2.15  0. 1.0000     0. 
   2  11  -7      4.31    2.88  0. 1.0000     0. 
   2  11  -7      9.31    4.54  0. 1.0000     0. 
   2  11  -7      6.60    2.88  0. 1.0000     0. 
   2  11  -7      5.77    4.16  0. 1.0000     0. 
   2  11  -6     11.50    1.93  0. 1.0000     0. 
  -2 -11   6      9.93    3.73  0. 1.0000     0. 
   2  11  -6      7.96    2.82  0. 1.0000     0. 
   2  11  -6      8.68    4.21  0. 1.0000     0. 
   2  11  -6      7.33    2.73  0. 1.0000     0. 
   2  11  -6      7.12    4.20  0. 1.0000     0. 
  -2 -11   5     68.09    4.69  0. 1.0000     0. 
   2  11  -5     55.51    5.38  0. 1.0000     0. 
   2  11  -5     65.48    4.04  0. 1.0000     0. 
   2  11  -5     61.09    5.77  0. 1.0000     0. 
  -2 -11   4      0.52    2.80  0. 1.0000     0. 
  -2 -11   4      1.94    3.60  0. 1.0000     0. 
   2  11  -4     -0.77    2.43  0. 1.0000     0. 
   2  11  -4      2.29    3.69  0. 1.0000     0. 
  -2 -11   3     -1.03    2.70  0. 1.0000     0. 
  -2 -11   3     -0.85    1.61  0. 1.0000     0. 
   2 -11   1      1.40    2.15  0. 1.0000     0. 
   2 -11   1      0.66    3.35  0. 1.0000     0. 
   2 -11   1     -0.73    2.54  0. 1.0000     0. 
   2 -11   2      0.90    2.06  0. 1.0000     0. 
   2 -11   2      2.44    3.89  0. 1.0000     0. 
   2 -11   2      2.24    2.79  0. 1.0000     0. 
   2 -11   3    117.67    6.84  0. 1.0000     0. 
  -2  11  -4     -1.14    2.75  0. 1.0000     0. 
  -2  11  -4      1.60    2.57  0. 1.0000     0. 
   2 -11   5      1.51    1.49  0. 1.0000     0. 
  -2  11  -5      0.69    2.51  0. 1.0000     0. 
  -2  11  -5     -0.22    2.85  0. 1.0000     0. 
  -2  11  -5      1.38    3.04  0. 1.0000     0. 
  -2  11  -6      1.49    2.60  0. 1.0000     0. 
  -2  11  -6     -0.15    2.88  0. 1.0000     0. 
  -2  11  -6     -3.99    3.54  0. 1.0000     0. 
  -2  11  -7     84.09    5.35  0. 1.0000     0. 
  -2  11  -7     88.01    5.20  0. 1.0000     0. 
  -2  11  -7     88.56    5.99  0. 1.0000     0. 
  -2  11  -8    124.50    7.18  0. 1.0000     0. 
  -2  11  -8    131.79    6.64  0. 1.0000     0. 
  -2  11  -8    138.88    7.65  0. 1.0000     0. 
  -2  11  -9    113.22    7.12  0. 1.0000     0. 
  -2  11  -9    103.72    6.09  0. 1.0000     0. 
  -2  11  -9     84.23    5.66  0. 1.0000     0. 
  -2  11  -9    128.56    6.93  0. 1.0000     0. 
  -2  11 -10     15.85    5.85  0. 1.0000     0. 
  -2  11 -10     13.85    4.21  0. 1.0000     0. 
  -2  11 -10     17.49    4.29  0. 1.0000     0. 
  -2  11 -10     10.11    3.64  0. 1.0000     0. 
  -2  11 -11     16.95    7.67  0. 1.0000     0. 
  -2  11 -11     11.54    4.72  0. 1.0000     0. 
  -2  11 -11      9.56    4.68  0. 1.0000     0. 
  -2  11 -11      7.91    3.79  0. 1.0000     0. 
  -2  11 -12      2.90    8.69  0. 1.0000     0. 
  -2  11 -12      5.89    4.95  0. 1.0000     0. 
   2  12 -11     15.50    5.98  0. 1.0000     0. 
   2  12 -10     -0.19    5.05  0. 1.0000     0. 
   2  12 -10      4.29    5.64  0. 1.0000     0. 
   2  12  -9     76.74    7.65  0. 1.0000     0. 
   2  12  -9     74.64    7.46  0. 1.0000     0. 
   2  12  -8     29.84    3.21  0. 1.0000     0. 
   2  12  -8     21.48    3.28  0. 1.0000     0. 
   2  12  -8     22.95    5.59  0. 1.0000     0. 
   2  12  -8     32.99    3.52  0. 1.0000     0. 
   2  12  -8     24.64    5.42  0. 1.0000     0. 
   2  12  -7     23.27    2.59  0. 1.0000     0. 
   2  12  -7     10.54    2.96  0. 1.0000     0. 
  -2 -12   7     29.98    5.02  0. 1.0000     0. 
   2  12  -7     11.53    4.89  0. 1.0000     0. 
   2  12  -7     22.54    3.10  0. 1.0000     0. 
   2  12  -7     17.84    4.96  0. 1.0000     0. 
   2  12  -6      3.39    1.91  0. 1.0000     0. 
  -2 -12   6      0.36    3.40  0. 1.0000     0. 
   2  12  -6     -0.48    4.00  0. 1.0000     0. 
   2  12  -6      3.90    2.65  0. 1.0000     0. 
   2  12  -6      3.14    4.32  0. 1.0000     0. 
  -2 -12   5     -0.06    3.10  0. 1.0000     0. 
  -2 -12   5      1.43    3.75  0. 1.0000     0. 
   2  12  -5     -1.54    2.49  0. 1.0000     0. 
   2  12  -5     -1.96    4.13  0. 1.0000     0. 
  -2 -12   4    188.11    8.90  0. 1.0000     0. 
   2  12  -4    163.01    9.40  0. 1.0000     0. 
  -2 -12   3      1.69    3.31  0. 1.0000     0. 
  -2 -12   3      0.21    1.34  0. 1.0000     0. 
   2 -12   2     -0.49    2.69  0. 1.0000     0. 
   2 -12   2      1.06    2.10  0. 1.0000     0. 
   2 -12   2      1.16    3.87  0. 1.0000     0. 
   2 -12   2      1.38    2.79  0. 1.0000     0. 
   2 -12   3     21.70    4.77  0. 1.0000     0. 
   2 -12   3      7.89    2.63  0. 1.0000     0. 
  -2  12  -5     46.00    4.08  0. 1.0000     0. 
  -2  12  -5     50.90    4.31  0. 1.0000     0. 
  -2  12  -6     15.42    3.10  0. 1.0000     0. 
  -2  12  -6     13.65    3.18  0. 1.0000     0. 
  -2  12  -6     19.27    4.13  0. 1.0000     0. 
  -2  12  -7      1.13    3.01  0. 1.0000     0. 
  -2  12  -7      1.90    3.13  0. 1.0000     0. 
  -2  12  -7      3.01    4.31  0. 1.0000     0. 
  -2  12  -8     13.91    3.78  0. 1.0000     0. 
  -2  12  -8     16.38    3.58  0. 1.0000     0. 
  -2  12  -8     23.45    4.81  0. 1.0000     0. 
  -2  12  -9      2.61    3.45  0. 1.0000     0. 
  -2  12  -9     -1.15    3.91  0. 1.0000     0. 
  -2  12  -9     -1.35    4.44  0. 1.0000     0. 
  -2  12 -10     37.30    4.39  0. 1.0000     0. 
  -2  12 -10     32.62    5.33  0. 1.0000     0. 
  -2  12 -10     35.62    5.70  0. 1.0000     0. 
  -2  12 -11     13.89    4.90  0. 1.0000     0. 
  -2  12 -11      8.57    6.71  0. 1.0000     0. 
  -2  12 -11     15.61    5.19  0. 1.0000     0. 
   2  13 -11      3.26    6.81  0. 1.0000     0. 
   2  13 -10      2.29    4.54  0. 1.0000     0. 
   2  13 -10     -2.52    5.84  0. 1.0000     0. 
   2  13 -10      0.39    5.91  0. 1.0000     0. 
   2  13  -9      0.22    3.05  0. 1.0000     0. 
   2  13  -9      2.14    5.67  0. 1.0000     0. 
   2  13  -9      2.69    5.25  0. 1.0000     0. 
   2  13  -8      5.59    2.73  0. 1.0000     0. 
   2  13  -8      7.81    5.53  0. 1.0000     0. 
   2  13  -8      4.86    5.33  0. 1.0000     0. 
   2  13  -7     50.05    3.44  0. 1.0000     0. 
  -2 -13   7     53.52    5.48  0. 1.0000     0. 
   2  13  -7     42.59    6.05  0. 1.0000     0. 
   2  13  -7     44.54    3.74  0. 1.0000     0. 
   2  13  -7     50.21    6.40  0. 1.0000     0. 
   2  13  -6      3.45    2.17  0. 1.0000     0. 
  -2 -13   6      3.02    3.76  0. 1.0000     0. 
   2  13  -6      3.86    3.98  0. 1.0000     0. 
   2  13  -6      2.43    2.67  0. 1.0000     0. 
   2  13  -6     -3.34    4.75  0. 1.0000     0. 
  -2 -13   5     -0.07    3.46  0. 1.0000     0. 
  -2 -13   5     -1.85    3.90  0. 1.0000     0. 
   2  13  -5     -0.38    4.67  0. 1.0000     0. 
  -2 -13   4      1.51    3.08  0. 1.0000     0. 
  -2 -13   4      2.11    3.97  0. 1.0000     0. 
   2 -13   2     -0.43    1.81  0. 1.0000     0. 
   2 -13   2     -1.07    3.68  0. 1.0000     0. 
   2 -13   2      0.89    2.64  0. 1.0000     0. 
   2 -13   3      0.49    4.58  0. 1.0000     0. 
   2 -13   3      1.31    2.77  0. 1.0000     0. 
  -2  13  -5     -0.60    2.99  0. 1.0000     0. 
  -2  13  -5     -0.50    3.18  0. 1.0000     0. 
  -2  13  -6     14.49    3.25  0. 1.0000     0. 
  -2  13  -6     11.35    3.33  0. 1.0000     0. 
  -2  13  -7    160.49    7.98  0. 1.0000     0. 
  -2  13  -7    169.79    7.87  0. 1.0000     0. 
  -2  13  -7    162.93    9.08  0. 1.0000     0. 
  -2  13  -8      4.20    3.55  0. 1.0000     0. 
  -2  13  -8      1.41    3.37  0. 1.0000     0. 
  -2  13  -8      8.33    4.61  0. 1.0000     0. 
  -2  13  -9      0.42    3.87  0. 1.0000     0. 
  -2  13  -9      4.47    3.53  0. 1.0000     0. 
  -2  13  -9      2.72    4.56  0. 1.0000     0. 
  -2  13 -10     59.58    6.22  0. 1.0000     0. 
  -2  13 -10     55.15    4.93  0. 1.0000     0. 
  -2  13 -10     60.03    6.25  0. 1.0000     0. 
   2  14  -9     44.53    7.07  0. 1.0000     0. 
   2  14  -9     28.10    6.57  0. 1.0000     0. 
   2  14  -8      4.06    2.74  0. 1.0000     0. 
   2  14  -8      9.15    5.73  0. 1.0000     0. 
   2  14  -8     -2.78    5.47  0. 1.0000     0. 
  -2 -14   7      2.14    4.57  0. 1.0000     0. 
   2  14  -7      1.26    2.25  0. 1.0000     0. 
   2  14  -7      2.34    4.92  0. 1.0000     0. 
   2  14  -7     -2.93    5.33  0. 1.0000     0. 
   2  14  -6     12.71    2.71  0. 1.0000     0. 
   2  14  -6     10.37    5.37  0. 1.0000     0. 
  -2 -14   5     -1.71    3.62  0. 1.0000     0. 
  -2 -14   5      2.44    4.07  0. 1.0000     0. 
   2 -14   3     -1.93    4.50  0. 1.0000     0. 
   2 -14   3      1.69    2.88  0. 1.0000     0. 
   2 -14   4     -0.90    3.18  0. 1.0000     0. 
  -2  14  -4      6.80    3.36  0. 1.0000     0. 
  -2  14  -5     10.84    3.41  0. 1.0000     0. 
  -2  14  -5     11.52    3.50  0. 1.0000     0. 
  -2  14  -6     -2.65    3.38  0. 1.0000     0. 
  -2  14  -6     -0.50    3.16  0. 1.0000     0. 
  -2  14  -7      0.89    3.20  0. 1.0000     0. 
  -2  14  -7      6.07    3.51  0. 1.0000     0. 
  -2  14  -7      3.02    3.87  0. 1.0000     0. 
  -2  14  -8     14.24    3.71  0. 1.0000     0. 
  -2  14  -8     10.83    3.59  0. 1.0000     0. 
  -2  14  -8     13.03    4.99  0. 1.0000     0. 
  -2  14  -9      1.91    4.07  0. 1.0000     0. 
  -2  14  -9      1.48    3.71  0. 1.0000     0. 
  -2  14  -9      1.67    4.83  0. 1.0000     0. 
   2  15  -8     10.68    2.97  0. 1.0000     0. 
   2  15  -8      4.96    5.71  0. 1.0000     0. 
   2  15  -8     10.92    6.22  0. 1.0000     0. 
   2  15  -7     18.74    3.09  0. 1.0000     0. 
  -2 -15   7     29.50    5.17  0. 1.0000     0. 
   2  15  -7     30.86    6.28  0. 1.0000     0. 
   2  15  -6      4.77    2.53  0. 1.0000     0. 
  -2 -15   6      4.56    3.98  0. 1.0000     0. 
  -2 -15   5     -2.22    3.34  0. 1.0000     0. 
  -2 -15   5      1.01    3.81  0. 1.0000     0. 
   2 -15   4      1.59    4.93  0. 1.0000     0. 
   2 -15   4      2.59    3.09  0. 1.0000     0. 
  -2  15  -5     31.79    4.16  0. 1.0000     0. 
  -2  15  -5     32.41    4.06  0. 1.0000     0. 
  -2  15  -6     16.11    3.82  0. 1.0000     0. 
  -2  15  -6     14.13    3.70  0. 1.0000     0. 
  -2  15  -7     23.67    3.99  0. 1.0000     0. 
  -2  15  -7     19.36    3.85  0. 1.0000     0. 
  -2  15  -8      8.96    3.87  0. 1.0000     0. 
  -2  15  -8      8.92    3.72  0. 1.0000     0. 
  -2  15  -8      7.07    4.64  0. 1.0000     0. 
   2  16  -7      2.55    2.68  0. 1.0000     0. 
  -2 -16   7      2.47    4.82  0. 1.0000     0. 
   2  16  -6      1.51    2.39  0. 1.0000     0. 
  -2 -16   6      3.29    3.54  0. 1.0000     0. 
  -2  16  -5     -1.13    3.65  0. 1.0000     0. 
   2 -16   5     -1.07    3.45  0. 1.0000     0. 
  -2  16  -5      1.33    3.51  0. 1.0000     0. 
  -2  16  -6     27.97    4.38  0. 1.0000     0. 
  -2  16  -6     27.66    4.20  0. 1.0000     0. 
   3   0  -9      3.63    5.37  0. 1.0000     0. 
   3   0  -8      4.21    4.95  0. 1.0000     0. 
  -3   0   7      2.98    2.61  0. 1.0000     0. 
   3   0  -7      4.61    4.52  0. 1.0000     0. 
   3   0  -7      0.90    2.51  0. 1.0000     0. 
   3   0  -6      5.17    4.33  0. 1.0000     0. 
  -3   0   6      2.86    3.02  0. 1.0000     0. 
   3   0  -6      2.10    2.12  0. 1.0000     0. 
   3   0  -5      3.21    3.95  0. 1.0000     0. 
  -3   0   5      5.90    3.06  0. 1.0000     0. 
   3   0  -5      1.46    1.83  0. 1.0000     0. 
  -3   0   4    233.49    8.86  0. 1.0000     0. 
   3   0  -4    168.92    8.91  0. 1.0000     0. 
  -3   0   3      2.26    2.69  0. 1.0000     0. 
  -3   0   2     86.11    4.97  0. 1.0000     0. 
   3   0  -2     81.97    5.17  0. 1.0000     0. 
   3   0  -1     10.44    3.04  0. 1.0000     0. 
  -3   0   1      7.79    2.84  0. 1.0000     0. 
   3   0  -1      6.10    3.02  0. 1.0000     0. 
  -3   0   0    194.41    7.80  0. 1.0000     0. 
   3   0   0    181.28    7.46  0. 1.0000     0. 
  -3   0   0    164.46    7.41  0. 1.0000     0. 
   3   0   0    169.14    7.62  0. 1.0000     0. 
   3   0   1      5.33    2.74  0. 1.0000     0. 
   3   0   1      3.38    2.78  0. 1.0000     0. 
  -3   0  -1      2.60    3.19  0. 1.0000     0. 
  -3   0  -1      2.23    3.10  0. 1.0000     0. 
   3   0   1      4.37    2.85  0. 1.0000     0. 
   3   0   2     55.78    4.12  0. 1.0000     0. 
   3   0   2     51.90    3.92  0. 1.0000     0. 
  -3   0  -2     44.64    4.28  0. 1.0000     0. 
   3   0   3     10.92    3.29  0. 1.0000     0. 
  -3   0  -3      4.49    3.65  0. 1.0000     0. 
   3   0   3      6.65    2.85  0. 1.0000     0. 
  -3   0  -3      3.40    3.42  0. 1.0000     0. 
   3   0   4    150.73    7.39  0. 1.0000     0. 
  -3   0  -4    141.07    7.95  0. 1.0000     0. 
   3   0   4    172.21    7.10  0. 1.0000     0. 
   3   0   4    140.13    6.91  0. 1.0000     0. 
   3   0   5     -1.20    3.60  0. 1.0000     0. 
  -3   0  -5     -2.18    4.57  0. 1.0000     0. 
   3   0   5      1.97    2.77  0. 1.0000     0. 
   3   0   6    139.15    7.00  0. 1.0000     0. 
   3   0   6    137.73    7.46  0. 1.0000     0. 
  -3  -1   9     18.80    3.47  0. 1.0000     0. 
   3   1  -9      1.62    5.07  0. 1.0000     0. 
   3   1  -8      1.85    5.12  0. 1.0000     0. 
  -3   1   8      0.99    1.93  0. 1.0000     0. 
   3  -1  -8      1.42    4.34  0. 1.0000     0. 
   3  -1  -8     -4.71    5.51  0. 1.0000     0. 
   3   1  -8     -1.25    2.95  0. 1.0000     0. 
   3  -1  -7     -0.13    5.33  0. 1.0000     0. 
   3   1  -7      2.70    4.67  0. 1.0000     0. 
   3  -1  -7     -3.22    4.62  0. 1.0000     0. 
  -3  -1   7      8.54    3.15  0. 1.0000     0. 
   3   1  -7     -0.56    2.65  0. 1.0000     0. 
   3   1  -6     37.43    4.70  0. 1.0000     0. 
   3  -1  -6     38.72    5.25  0. 1.0000     0. 
   3   1  -6     19.41    2.86  0. 1.0000     0. 
   3  -1  -6     13.49    2.56  0. 1.0000     0. 
   3   1  -5      3.79    3.81  0. 1.0000     0. 
   3  -1  -5      2.76    4.15  0. 1.0000     0. 
  -3  -1   5      7.86    2.84  0. 1.0000     0. 
  -3   1   5      9.52    3.11  0. 1.0000     0. 
   3   1  -5      3.37    2.04  0. 1.0000     0. 
   3   1  -4      2.08    3.31  0. 1.0000     0. 
  -3  -1   4      1.71    2.78  0. 1.0000     0. 
  -3   1   4      1.84    2.91  0. 1.0000     0. 
  -3  -1   3     47.61    4.00  0. 1.0000     0. 
  -3   1   3     48.43    3.93  0. 1.0000     0. 
  -3  -1   2     17.95    3.10  0. 1.0000     0. 
  -3   1   2     18.99    3.08  0. 1.0000     0. 
   3  -1  -2     12.59    3.26  0. 1.0000     0. 
   3   1  -1     18.35    3.22  0. 1.0000     0. 
  -3  -1   1     20.89    3.31  0. 1.0000     0. 
  -3   1   1     24.92    3.50  0. 1.0000     0. 
   3  -1  -1     20.20    3.27  0. 1.0000     0. 
   3   1  -1     22.20    3.44  0. 1.0000     0. 
   3  -1  -1     19.08    3.51  0. 1.0000     0. 
   3   1   0      0.49    2.79  0. 1.0000     0. 
   3   1   0      4.13    2.62  0. 1.0000     0. 
   3  -1   0      1.73    2.82  0. 1.0000     0. 
  -3  -1   0      1.87    3.03  0. 1.0000     0. 
  -3   1   0      0.53    2.88  0. 1.0000     0. 
  -3  -1   0      1.38    2.90  0. 1.0000     0. 
   3   1   0      1.91    3.01  0. 1.0000     0. 
   3  -1   0      2.21    2.92  0. 1.0000     0. 
   3   1   1      9.40    2.86  0. 1.0000     0. 
   3  -1   1     10.92    2.87  0. 1.0000     0. 
   3  -1   1      7.95    2.83  0. 1.0000     0. 
  -3  -1  -1     10.72    3.24  0. 1.0000     0. 
  -3   1  -1     13.44    3.19  0. 1.0000     0. 
  -3  -1  -1     11.71    3.27  0. 1.0000     0. 
   3   1   1     10.17    3.09  0. 1.0000     0. 
   3  -1   1     13.34    3.06  0. 1.0000     0. 
  -3   1  -1      7.66    3.18  0. 1.0000     0. 
   3   1   1      8.76    2.94  0. 1.0000     0. 
   3   1   2     18.49    3.30  0. 1.0000     0. 
   3  -1   2      9.90    3.09  0. 1.0000     0. 
  -3  -1  -2     17.57    3.89  0. 1.0000     0. 
  -3   1  -2     16.56    3.54  0. 1.0000     0. 
  -3  -1  -2     14.87    3.43  0. 1.0000     0. 
   3   1   2     19.29    3.19  0. 1.0000     0. 
  -3   1  -2     15.89    3.50  0. 1.0000     0. 
   3   1   2     16.55    3.02  0. 1.0000     0. 
   3  -1   2     19.88    3.20  0. 1.0000     0. 
   3  -1   2     15.51    3.06  0. 1.0000     0. 
   3   1   3     27.29    3.33  0. 1.0000     0. 
   3  -1   3     28.41    3.41  0. 1.0000     0. 
   3   1   3     25.56    3.48  0. 1.0000     0. 
   3  -1   3     23.65    3.66  0. 1.0000     0. 
   3   1   3     32.87    2.91  0. 1.0000     0. 
  -3  -1  -3     26.60    4.49  0. 1.0000     0. 
  -3   1  -3     28.64    3.81  0. 1.0000     0. 
   3  -1   3     29.64    3.35  0. 1.0000     0. 
  -3  -1  -3     20.26    4.00  0. 1.0000     0. 
   3  -1   4     27.58    3.25  0. 1.0000     0. 
   3   1   4     25.93    3.79  0. 1.0000     0. 
   3  -1   4     28.95    4.09  0. 1.0000     0. 
   3   1   4     23.96    3.16  0. 1.0000     0. 
  -3  -1  -4     15.69    4.66  0. 1.0000     0. 
  -3   1  -4     19.25    4.07  0. 1.0000     0. 
  -3  -1  -4     16.49    4.05  0. 1.0000     0. 
   3  -1   5     86.25    5.26  0. 1.0000     0. 
   3  -1   5     86.08    4.79  0. 1.0000     0. 
   3   1   5     93.82    4.69  0. 1.0000     0. 
   3   1   5     89.47    5.37  0. 1.0000     0. 
   3  -1   6      9.45    3.73  0. 1.0000     0. 
   3  -1   6      8.83    3.16  0. 1.0000     0. 
  -3   1  -6      2.85    4.26  0. 1.0000     0. 
   3  -1   7     12.90    4.14  0. 1.0000     0. 
   3  -1   7     10.26    3.38  0. 1.0000     0. 
  -3  -2  10      2.60    3.47  0. 1.0000     0. 
   3   2 -10     -2.18    5.13  0. 1.0000     0. 
   3   2 -10      2.84    4.15  0. 1.0000     0. 
   3   2  -9     -4.07    5.26  0. 1.0000     0. 
   3   2  -9     -0.35    3.33  0. 1.0000     0. 
   3   2  -8     17.82    4.89  0. 1.0000     0. 
  -3  -2   8     25.86    3.32  0. 1.0000     0. 
   3   2  -7     95.00    5.99  0. 1.0000     0. 
   3  -2  -7     -1.11    4.69  0. 1.0000     0. 
  -3  -2   7    147.90    5.00  0. 1.0000     0. 
   3  -2  -7      0.46    5.95  0. 1.0000     0. 
   3   2  -7     48.23    4.14  0. 1.0000     0. 
   3   2  -6      4.38    3.81  0. 1.0000     0. 
   3  -2  -6      0.22    4.44  0. 1.0000     0. 
  -3  -2   6      2.63    2.64  0. 1.0000     0. 
   3   2  -6     -0.43    2.50  0. 1.0000     0. 
  -3  -2   5    103.08    4.64  0. 1.0000     0. 
   3   2  -5     78.60    5.16  0. 1.0000     0. 
  -3  -2   4      2.51    2.68  0. 1.0000     0. 
  -3   2   4      0.91    3.16  0. 1.0000     0. 
   3   2  -4      4.24    3.48  0. 1.0000     0. 
   3  -2  -3      8.62    3.62  0. 1.0000     0. 
  -3  -2   3      5.77    2.59  0. 1.0000     0. 
   3   2  -3      3.47    3.20  0. 1.0000     0. 
  -3   2   3      9.04    3.21  0. 1.0000     0. 
   3  -2  -2      9.80    3.28  0. 1.0000     0. 
  -3  -2   2      9.48    2.91  0. 1.0000     0. 
  -3   2   2     10.06    3.11  0. 1.0000     0. 
   3   2  -1      4.14    2.33  0. 1.0000     0. 
  -3  -2   1      2.66    2.97  0. 1.0000     0. 
  -3   2   1      5.04    2.99  0. 1.0000     0. 
   3  -2  -1      5.96    2.99  0. 1.0000     0. 
  -3  -2   1      6.92    2.88  0. 1.0000     0. 
   3   2   0     34.71    3.22  0. 1.0000     0. 
   3   2   0     34.44    3.55  0. 1.0000     0. 
  -3  -2   0     35.49    3.78  0. 1.0000     0. 
  -3   2   0     36.94    3.88  0. 1.0000     0. 
   3  -2   0     32.64    3.67  0. 1.0000     0. 
  -3  -2   0     30.48    3.56  0. 1.0000     0. 
   3  -2   0     32.00    3.59  0. 1.0000     0. 
   3   2   1    162.85    7.43  0. 1.0000     0. 
   3   2   1    175.28    7.71  0. 1.0000     0. 
  -3  -2  -1    161.25    8.07  0. 1.0000     0. 
  -3   2  -1    184.68    7.83  0. 1.0000     0. 
   3  -2   1    168.90    7.53  0. 1.0000     0. 
  -3  -2  -1    154.12    7.60  0. 1.0000     0. 
  -3   2  -1    157.18    7.67  0. 1.0000     0. 
   3   2   1    176.42    7.70  0. 1.0000     0. 
   3  -2   1    175.25    7.69  0. 1.0000     0. 
   3  -2   2      4.09    2.73  0. 1.0000     0. 
   3   2   2      3.60    2.98  0. 1.0000     0. 
   3  -2   2     -0.33    3.03  0. 1.0000     0. 
  -3  -2  -2      2.14    4.01  0. 1.0000     0. 
   3   2   2      2.21    1.94  0. 1.0000     0. 
  -3   2  -2      2.31    3.21  0. 1.0000     0. 
   3   2   2      3.11    2.71  0. 1.0000     0. 
  -3  -2  -2     -0.53    3.25  0. 1.0000     0. 
   3   2   2      3.44    2.81  0. 1.0000     0. 
   3  -2   2      1.46    2.72  0. 1.0000     0. 
   3   2   3     19.31    3.56  0. 1.0000     0. 
   3  -2   3     18.52    3.53  0. 1.0000     0. 
  -3  -2  -3     13.06    4.16  0. 1.0000     0. 
   3   2   3     19.56    2.73  0. 1.0000     0. 
  -3   2  -3     14.03    3.58  0. 1.0000     0. 
   3   2   3     19.38    3.01  0. 1.0000     0. 
  -3  -2  -3     17.20    3.83  0. 1.0000     0. 
   3  -2   3     18.52    3.12  0. 1.0000     0. 
   3  -2   3     17.80    3.03  0. 1.0000     0. 
   3   2   4      5.30    3.50  0. 1.0000     0. 
   3  -2   4      8.18    3.55  0. 1.0000     0. 
   3   2   4      9.24    2.49  0. 1.0000     0. 
  -3  -2  -4      1.92    3.71  0. 1.0000     0. 
   3  -2   4      8.86    2.84  0. 1.0000     0. 
  -3   2  -4      6.86    3.67  0. 1.0000     0. 
   3  -2   5     -0.52    3.74  0. 1.0000     0. 
   3  -2   5      0.74    2.60  0. 1.0000     0. 
  -3   2  -5      2.62    3.84  0. 1.0000     0. 
   3  -2   6     47.72    4.87  0. 1.0000     0. 
   3  -2   6     52.65    4.44  0. 1.0000     0. 
   3  -2   7     96.47    5.88  0. 1.0000     0. 
  -3   2  -7     78.76    6.61  0. 1.0000     0. 
   3  -2   7    105.59    5.78  0. 1.0000     0. 
   3  -2   8      3.02    4.11  0. 1.0000     0. 
   3  -2   8      0.86    3.39  0. 1.0000     0. 
  -3   2  -8      0.32    3.63  0. 1.0000     0. 
   3   3 -11      3.72    5.25  0. 1.0000     0. 
   3   3 -11     -2.44    4.05  0. 1.0000     0. 
   3   3 -10      1.87    5.44  0. 1.0000     0. 
   3   3 -10     -3.99    4.03  0. 1.0000     0. 
   3   3  -9      1.81    4.87  0. 1.0000     0. 
  -3  -3   9      5.06    2.79  0. 1.0000     0. 
   3   3  -9      2.58    3.70  0. 1.0000     0. 
   3   3  -8      6.78    4.66  0. 1.0000     0. 
  -3  -3   8      9.69    2.74  0. 1.0000     0. 
   3   3  -8      1.05    3.40  0. 1.0000     0. 
   3   3  -7     18.56    4.41  0. 1.0000     0. 
   3   3  -7     13.24    3.45  0. 1.0000     0. 
   3   3  -6     21.24    3.22  0. 1.0000     0. 
   3   3  -6     39.58    4.48  0. 1.0000     0. 
   3  -3  -5      6.67    5.14  0. 1.0000     0. 
  -3  -3   5     12.30    2.78  0. 1.0000     0. 
   3   3  -5     -0.97    3.41  0. 1.0000     0. 
   3  -3  -4     40.44    4.90  0. 1.0000     0. 
  -3  -3   4     50.95    3.76  0. 1.0000     0. 
   3   3  -4     39.17    4.25  0. 1.0000     0. 
   3  -3  -3      1.54    3.75  0. 1.0000     0. 
   3   3  -3      2.05    2.98  0. 1.0000     0. 
  -3  -3   3      4.52    2.89  0. 1.0000     0.
[truncated: 1,235,095 more chars]
